# Supplementary material for: Nitric Oxide Modulates Metabolic Remodeling in Inflammatory Macrophages through TCA Cycle Regulation and Itaconate Accumulation
Source: Cell Rep. 2019 Jul 2;28(1):218–230.e7. doi: 10.1016/j.celrep.2019.06.018 (PMC6616861; doi:10.1016/j.celrep.2019.06.018)
Supplement: Table S1. Metabolomics Dataset from Unstimulated and M(LPS+IFNγ), Gchfl/fl and Gchfl/flTie2cre Macrophages. n = 6, Related to Figures 4 and 5 [file mmc2.xlsx]

## Sheet: Sheet1
Supplemental Excel Data File 1. Related to Figures 4 and 5. Metabolomics dataset from unstimulated and M(LPS+IFNγ), Gchfl/fl and Gchfl/flTie2cre macrophages. n=6.
													SAMPLE_NAME	UNOX-00329	UNOX-00330	UNOX-00331	UNOX-00332	UNOX-00333	UNOX-00334	UNOX-00335	UNOX-00336	UNOX-00337	UNOX-00338	UNOX-00339	UNOX-00340	UNOX-00341	UNOX-00342	UNOX-00343	UNOX-00344	UNOX-00345	UNOX-00346	UNOX-00347	UNOX-00348	UNOX-00349	UNOX-00350	UNOX-00351	UNOX-00352
													SAMPLE_ID	4711669	4711670	4711671	4711672	4711673	4711674	4711675	4711676	4711677	4711678	4711679	4711680	4711681	4711682	4711683	4711684	4711685	4711686	4711687	4711688	4711689	4711690	4711691	4711692
													CLIENT_IDENTIFIER	M1	M2	M3	M4	M5	M6	M7	M8	M9	M10	M11	M12	M13	M14	M15	M16	M17	M18	M19	M20	M21	M22	M23	M24
													ANIMAL_ID	2070	2222	2974	2978	x900	2070a	2070	2222	2974	2978	x900	2070a	2145	2145a	2257	w2257	x901	x902	2145	2145a	2257	w2257	x901	x902
													BRADFORD_PROTEIN	0.36	0.242	0.284	0.379	0.882	0.321	0.419	0.362	0.462	0.292	0.604	0.343	0.358	0.263	0.287	0.612	0.487	0.711	0.317	0.409	0.755	0.339	0.473	0.635
													CLIENT_MATRIX	Primary Mouse Macrophage	Primary Mouse Macrophage	Primary Mouse Macrophage	Primary Mouse Macrophage	Primary Mouse Macrophage	Primary Mouse Macrophage	Primary Mouse Macrophage	Primary Mouse Macrophage	Primary Mouse Macrophage	Primary Mouse Macrophage	Primary Mouse Macrophage	Primary Mouse Macrophage	Primary Mouse Macrophage	Primary Mouse Macrophage	Primary Mouse Macrophage	Primary Mouse Macrophage	Primary Mouse Macrophage	Primary Mouse Macrophage	Primary Mouse Macrophage	Primary Mouse Macrophage	Primary Mouse Macrophage	Primary Mouse Macrophage	Primary Mouse Macrophage	Primary Mouse Macrophage
													DSDNA_ASSAY	10.913	8.57	11.428	9.888	23.544	9.051	9.017	5.365	11.178	10.248	17.384	6.885	10.153	10.629	9.654	16.307	14.538	19.651	10.085	8.38	19.51	11.087	10.952	17.114
													GENOTYPE	WT	WT	WT	WT	WT	WT	WT	WT	WT	WT	WT	WT	KO	KO	KO	KO	KO	KO	KO	KO	KO	KO	KO	KO
													GROUP_NAME	WT M0	WT M0	WT M0	WT M0	WT M0	WT M0	WT M1	WT M1	WT M1	WT M1	WT M1	WT M1	KO M0	KO M0	KO M0	KO M0	KO M0	KO M0	KO M1	KO M1	KO M1	KO M1	KO M1	KO M1
													GROUP_NUMBER	5	5	5	5	5	5	6	6	6	6	6	6	7	7	7	7	7	7	8	8	8	8	8	8
													SAMPLE_STATUS	M0	M0	M0	M0	M0	M0	M1	M1	M1	M1	M1	M1	M0	M0	M0	M0	M0	M0	M1	M1	M1	M1	M1	M1
PATHWAY_SORTORDER	BIOCHEMICAL	SUPER_PATHWAY	SUB_PATHWAY	COMP_ID	PLATFORM	CHEMICAL_ID	RI	MASS	CAS	PUBCHEM	CHEMSPIDER	KEGG	Group HMDB_ID	WT_M0	WT_M0	WT_M0	WT_M0	WT_M0	WT_M0	WT_M1	WT_M1	WT_M1	WT_M1	WT_M1	WT_M1	KO_M0	KO_M0	KO_M0	KO_M0	KO_M0	KO_M0	KO_M1	KO_M1	KO_M1	KO_M1	KO_M1	KO_M1
1844	1,2-dilinoleoyl-GPC (18:2/18:2)	Lipid	Phosphatidylcholine (PC)	52603	LC/MS Pos Late	100008903	2006	782.569	998-06-1	5288075	4450312		HMDB08138	0.1521	1.2285	1.3211	1.323	0.1521	0.7095	1.0303	2.1998	0.1521	0.1521	0.1521	0.3101	0.1521	0.3498	0.9697	0.1521	0.1521	0.1521	1.1805	2.587	0.9352	0.9477	0.1521	0.1521
1830	1,2-dioleoyl-GPC (18:1/18:1)	Lipid	Phosphatidylcholine (PC)	52457	LC/MS Pos Late	100008905	2346	786.601	4235-95-4	10350317	8525772			0.803	0.8804	0.7533	0.7955	1.2386	0.8714	1.021	1.2652	1.0299	1.0134	1.3688	0.7412	0.6578	0.6988	0.9866	1.2807	1.4702	1.4897	0.7574	0.8615	1.2767	0.9555	1.6787	1.4994
1916	1,2-dioleoyl-GPE (18:1/18:1)	Lipid	Phosphatidylethanolamine (PE)	52609	LC/MS Pos Late	100008906	2485	744.554	#########	9546757	7825707			0.8247	0.8745	0.7667	0.8406	1.6436	0.89	1.1097	1.1174	1.0149	0.9852	1.8371	0.838	0.5803	0.6387	1.0148	1.4102	1.5616	1.6496	0.5763	0.6515	1.1213	0.9501	1.8189	1.5906
1984	1,2-dioleoyl-GPG (18:1/18:1)	Lipid	Phosphatidylglycerol (PG)	19142	LC/MS Polar	1541	715	773.534	67254-28-8	11846228	10020702			0.841	1.2338	1.0238	0.9762	1.4464	0.8225	0.7799	1.0519	1.0591	0.9547	1.0767	0.7283	1.1465	1.0836	0.959	1.1165	1.2555	1.4096	0.8984	0.8234	0.7551	0.6426	1.0381	0.8861
1998	1,2-dioleoyl-GPI (18:1/18:1)	Lipid	Phosphatidylinositol (PI)	52619	LC/MS Polar	100008908	913	861.55			24767722		HMDB09837	0.8214	1.0859	0.7953	1.0004	1.3733	0.9131	1.0584	0.9996	0.8373	0.9467	1.2276	0.9229	0.977	0.915	1.1691	1.2693	1.5574	1.5907	0.7479	0.8552	1.1287	0.867	1.5319	1.0505
1770	1,2-dipalmitoyl-GPC (16:0/16:0)	Lipid	Phosphatidylcholine (PC)	19130	LC/MS Pos Late	100000657	2365	734.569	63-89-8	452110	398235		HMDB00564	0.7453	1.0571	0.9184	0.9507	0.5213	0.8631	1.8078	2.6865	2.1965	2.0065	1.118	1.4527	0.9629	0.8992	0.7641	0.4468	0.5921	0.5103	1.9053	2.0584	0.8195	1.5041	1.2385	1.0371
1886	1,2-dipalmitoyl-GPE (16:0/16:0)*	Lipid	Phosphatidylethanolamine (PE)	57341	LC/MS Pos Late	100009204	2498	692.523		445468	393103		HMDB08923	0.6108	0.5861	0.6478	0.7999	0.6964	0.5696	2.2951	2.5546	1.8825	1.9185	1.5827	1.3998	0.43	0.4132	0.4132	0.4132	0.475	0.5109	1.2001	1.4619	0.6819	1.2687	1.3356	1.2605
2277	1-(1-enyl-oleoyl)-2-oleoyl-GPE (P-18:1/18:1)*	Lipid	Lysoplasmalogen	54691	LC/MS Pos Late	100010839	2534	728.559			24769325		HMDB11441	0.9441	1.0693	0.763	0.827	2.0876	1.0094	0.8859	1.0142	1.0085	0.9059	1.6737	0.7292	0.7416	0.6856	0.9915	1.673	1.6205	2.3369	0.4932	0.6084	1.362	0.88	1.785	1.8102
2274	1-(1-enyl-oleoyl)-GPE (P-18:1)*	Lipid	Lysoplasmalogen	44621	LC/MS Pos Late	100005372	1566	464.314						2.0129	0.9711	0.777	0.8975	3.5517	2.0632	1.0065	1.1956	1.0035	0.7935	1.7418	1.9814	4.531	0.8329	0.8596	0.8432	0.9965	0.9739	0.7369	1.3498	0.7719	0.85	1.2137	1.4843
2244	1-(1-enyl-palmitoyl)-2-arachidonoyl-GPE (P-16:0/20:4)*	Lipid	Plasmalogen	52673	LC/MS Pos Late	100009002	2270	724.528			24769238		HMDB11352	0.8111	1.1171	0.9342	1.0658	0.6013	0.9291	0.9767	1.664	1.1089	1.0944	0.6167	0.8366	1.1997	1.2132	1.0562	0.8653	0.9947	0.7935	1.1104	1.2261	0.8896	1.0053	1.34	0.9391
2241	1-(1-enyl-palmitoyl)-2-linoleoyl-GPE (P-16:0/18:2)*	Lipid	Plasmalogen	52677	LC/MS Pos Late	100009069	2351	700.528			24769229		HMDB11343	0.9835	1.0824	1.0235	0.9241	2.5806	1.0023	0.8473	0.9919	0.9887	0.9733	1.9777	0.5353	0.5718	0.6607	1.2579	2.7988	2.6512	2.8481	0.4359	0.4835	2.3523	0.9977	2.7753	2.2984
2246	1-(1-enyl-palmitoyl)-2-oleoyl-GPC (P-16:0/18:1)*	Lipid	Plasmalogen	52478	LC/MS Pos Late	100009007	2443	744.59						0.7861	1.2139	0.4661	0.5829	2.0712	0.5886	0.4661	0.4661	0.7057	0.7556	1.909	0.4661	0.5282	0.4661	0.736	1.3052	1.6633	1.764	0.4661	0.4661	1.573	0.675	1.8982	1.3226
2240	1-(1-enyl-palmitoyl)-2-oleoyl-GPE (P-16:0/18:1)*	Lipid	Plasmalogen	52477	LC/MS Pos Late	100009005	2600	702.543			24769228		HMDB11342	1.0015	1.0255	0.8093	0.9105	1.9002	1.064	0.8288	0.9985	0.8073	0.8367	1.4813	0.7129	0.6385	0.6321	1.1224	1.788	1.7678	1.7998	0.4548	0.5129	1.4492	0.8807	1.805	1.6363
2242	1-(1-enyl-palmitoyl)-2-palmitoyl-GPC (P-16:0/16:0)*	Lipid	Plasmalogen	52716	LC/MS Pos Late	100009162	2454	718.574		11146967	9322076		HMDB11206	0.858	1.1537	0.9419	0.9046	0.7605	0.8987	1.0581	1.8019	1.358	1.4072	1.1127	0.5467	1.118	0.8165	0.6589	0.5467	0.6144	0.5467	1.148	1.3573	0.8555	1.1155	1.108	0.9087
2272	1-(1-enyl-palmitoyl)-GPE (P-16:0)*	Lipid	Lysoplasmalogen	39270	LC/MS Pos Late	100003000	1558	438.298			10471193			1.8989	0.9787	0.8637	0.938	2.7202	2.1465	0.9896	1.2067	0.9057	0.904	1.1059	1.3154	3.5276	0.7876	0.8894	1.0071	1.1036	0.9616	0.5473	0.7988	1.0449	0.9929	1.4132	1.1148
2257	1-(1-enyl-stearoyl)-2-arachidonoyl-GPE (P-18:0/20:4)*	Lipid	Plasmalogen	52475	LC/MS Pos Late	100008999	2511	752.559		9547058	7826008		HMDB05779	0.7406	0.9329	0.8478	0.8523	0.4458	0.8202	0.9793	1.688	1.0971	1.0393	0.4886	0.8928	1.3682	1.3379	1.0861	0.8854	0.9289	0.7672	1.3548	1.5441	1.0207	1.1794	1.5106	1.0285
2249	1-(1-enyl-stearoyl)-2-linoleoyl-GPE (P-18:0/18:2)*	Lipid	Plasmalogen	52748	LC/MS Pos Late	100009225	2633	728.559			24769261		HMDB11376	0.953	0.6919	0.8781	1.0066	2.0408	0.8553	0.968	1.1513	0.8188	0.9934	1.7655	0.6788	0.6022	0.5523	1.6038	2.5252	2.3688	2.2467	0.5624	0.516	2.0399	1.2346	2.1862	2.2492
2248	1-(1-enyl-stearoyl)-2-oleoyl-GPE (P-18:0/18:1)	Lipid	Plasmalogen	52614	LC/MS Pos Late	100008919	2950	730.574	144371-68-6	24769260		HMDB11375	1.1015	0.9601	0.7441	0.9096	2.1121	1.0393	0.9607	0.9444	0.9143	0.8715	1.7399	0.738	0.6693	0.6838	1.4066	2.7487	2.3588	2.4857	0.539	0.5638	2.2812	1.2591	2.5372	2.3514
2276	1-(1-enyl-stearoyl)-GPE (P-18:0)*	Lipid	Lysoplasmalogen	39271	LC/MS Pos Late	100003001	1649	466.329						1.0409	0.7305	0.6573	0.7547	1.1921	1.1488	0.8553	1.1872	0.7688	0.7957	0.7438	0.8453	2.3602	0.8772	0.9639	1.1069	1.1373	0.8801	0.8368	1.2137	1.3139	1.0361	1.5859	1.1821
2115	1-arachidonoyl-GPE (20:4n6)*	Lipid	Lysophospholipid	35186	LC/MS Neg	100001571	5874	500.278		42607465	21403171		HMDB11517	1.38	0.8281	0.9035	0.8868	1.0592	1.4359	1.2198	3.6091	0.9492	0.8995	0.7171	1.5216	2.5821	1.2164	1.2537	0.7554	0.6266	0.4431	0.9931	1.258	0.6187	0.9049	1.0069	1.1293
2149	1-arachidonoyl-GPI (20:4)*	Lipid	Lysophospholipid	34214	LC/MS Neg	100001654	5482	619.289					HMDB61690	1.3942	1.1015	1.3499	1.0872	1.0219	0.9222	0.9082	3.3214	0.367	0.65	0.3981	0.367	2.3743	0.9781	1.1982	1.1465	0.7124	0.5733	0.367	0.5326	0.367	0.367	0.367	0.367
2299	1-dihomo-linolenylglycerol (20:3)	Lipid	Monoacylglycerol	48341	LC/MS Neg	100006121	6400	305.249						1.8856	0.1402	0.6807	1.0734	1.1019	0.6372	0.9266	1.4581	0.6423	0.1402	0.3429	1.0882	2.1928	1.1154	0.5975	0.1402	0.1402	0.1402	0.1402	0.1402	0.1402	0.1402	0.1402	0.1402
1760	1-myristoyl-2-arachidonoyl-GPC (14:0/20:4)*	Lipid	Phosphatidylcholine (PC)	53195	LC/MS Pos Late	100009139	1914	754.538			24766559		HMDB07883	1.1296	1.361	1.3316	1.7091	0.6691	1.3503	0.4529	0.4529	1.4927	1.343	0.801	0.4529	1	1.0983	0.4529	0.5814	0.7663	0.4529	1.1247	0.4529	0.5298	0.7616	0.9242	0.7418
1756	1-myristoyl-2-palmitoyl-GPC (14:0/16:0)	Lipid	Phosphatidylcholine (PC)	19258	LC/MS Pos Late	100000672	2147	706.538	69525-80-0	129657	114798		HMDB07869	0.8458	1.0562	0.9517	1.0673	0.6795	0.9351	1.2692	1.5038	1.3474	1.3612	1.2395	1.0486	0.8964	0.8033	0.8624	0.5254	0.6764	0.633	1.0302	1.1973	0.7624	1.153	1.3216	0.9698
1843	1-oleoyl-2-docosahexaenoyl-GPC (18:1/22:6)*	Lipid	Phosphatidylcholine (PC)	52697	LC/MS Pos Late	100009130	2011	832.585			24766785		HMDB08123	0.9605	1.1312	0.979	0.9219	0.5865	1.0282	1.1652	1.7264	1.1237	1.2007	0.8548	0.9234	1.021	1.1538	1.0673	0.669	0.8129	0.7045	1.0247	1.0333	0.7573	0.9692	1.1025	0.8257
1923	1-oleoyl-2-docosahexaenoyl-GPE (18:1/22:6)*	Lipid	Phosphatidylethanolamine (PE)	53209	LC/MS Pos Late	100009220	2119	790.538			24768542			0.9619	0.9676	0.8756	1.1162	0.777	1.0511	1.44	1.8225	1.2857	1.3222	1.2244	1.2451	0.6408	0.8436	1.2025	0.9185	1.0245	0.878	0.9755	0.9669	0.7939	1.1684	1.3622	0.9215
1833	1-oleoyl-2-linoleoyl-GPC (18:1/18:2)*	Lipid	Phosphatidylcholine (PC)	52453	LC/MS Pos Late	100008981	2165	784.585						0.684	0.9101	0.885	1.0003	0.8895	0.7728	0.9731	1.5567	1.2349	1.213	1.17	0.8325	0.8901	0.8245	0.9623	0.9997	1.1066	0.9874	1.0694	1.3742	1.0475	1.011	1.6065	1.2295
1917	1-oleoyl-2-linoleoyl-GPE (18:1/18:2)*	Lipid	Phosphatidylethanolamine (PE)	52687	LC/MS Pos Late	100009078	2270	742.538		9546753	7825703		HMDB05349	0.8199	0.8393	0.8473	0.9015	1.6345	0.8441	1.1368	1.0046	1.1058	1.144	1.6706	0.5864	0.5732	0.5605	0.9954	1.3253	1.5072	1.5702	0.5637	0.7006	0.9303	1.0344	1.7031	1.1623
2055	1-oleoyl-GPC (18:1)	Lipid	Lysophospholipid	48258	LC/MS Pos Late	100001272	1540	522.355	19420-56-5	16081932	17240641		HMDB02815	2.0827	1.2496	1.0292	1.0593	4.6471	1.9877	0.641	1.0472	0.8984	0.9281	0.8692	1.5489	4.1997	0.931	1	0.9977	1.0169	0.9693	0.5013	1.3206	0.6916	0.8159	0.5013	0.6484
2102	1-oleoyl-GPE (18:1)	Lipid	Lysophospholipid	35628	LC/MS Neg	100001569	6125.1	478.294	89576-29-4	9547071	7826021		HMDB11506	1.678	0.6674	0.6881	0.7422	4.1443	1.6879	1.0499	1.1373	0.631	0.5813	1.2448	1.1692	2.2124	0.5666	0.9339	1.2897	1.0372	0.9807	0.2909	0.3938	0.7305	0.5693	1.0193	1.297
2135	1-oleoyl-GPG (18:1)*	Lipid	Lysophospholipid	45968	LC/MS Polar	100005716	825	509.288			34999689			0.4535	0.972	0.4535	0.7564	0.4535	0.6427	0.7268	0.4535	1.1831	1.105	0.4535	0.4535	0.5973	0.7624	1.2828	0.7661	1.4594	1.3331	1.5243	1.0876	1.028	0.4535	0.4535	0.4535
2143	1-oleoyl-GPI (18:1)*	Lipid	Lysophospholipid	36602	LC/MS Neg	100001777	5599	597.304						0.9701	0.6597	1.0299	0.8001	2.0146	1.1517	1.0674	0.7085	0.7597	0.4655	1.1855	0.2035	0.9481	0.9579	0.8532	1.6996	1.6191	1.9175	0.2035	0.399	1.157	0.2035	1.3677	1.1677
1787	1-palmitoyl-2-arachidonoyl-GPC (16:0/20:4n6)	Lipid	Phosphatidylcholine (PC)	52462	LC/MS Pos Late	100008914	2091	782.569	35418-58-7	10747814	8923140		HMDB07982	0.9684	1.4304	1.0957	1.1764	0.3597	1.0451	1.0316	1.8497	1.1061	1.0851	0.4722	0.8647	1.2058	1.1466	0.9233	0.3687	0.4372	0.3507	1.1371	1.5414	0.4515	0.8039	0.6016	0.5267
1894	1-palmitoyl-2-arachidonoyl-GPE (16:0/20:4)*	Lipid	Phosphatidylethanolamine (PE)	52464	LC/MS Pos Late	100008990	2198	740.523		9546800	7825750		HMDB05323	1.0886	1.2733	1.2011	1.3603	0.6306	1.2195	1.2291	1.4707	1.4384	1.2606	0.9917	0.9786	1.0087	1.1654	0.9809	0.643	0.779	0.5687	0.8748	0.9999	0.6092	0.8676	1.0001	0.781
1993	1-palmitoyl-2-arachidonoyl-GPI (16:0/20:4)*	Lipid	Phosphatidylinositol (PI)	52467	LC/MS Polar	100008993	892	857.519			24767674		HMDB09789	1.0087	1.8244	1.2133	1.3858	0.4506	1.3411	1.0502	1.499	1.0733	1.1296	0.4659	0.9209	0.9913	1.1218	1.0287	0.5842	0.7914	0.5766	0.9103	1.1805	0.392	0.8399	0.717	0.4049
1793	1-palmitoyl-2-docosahexaenoyl-GPC (16:0/22:6)	Lipid	Phosphatidylcholine (PC)	52610	LC/MS Pos Late	100008915	2023	806.569	59403-54-2	6441886	4946007		HMDB07991	1.0954	1.3441	1.0276	1.1051	0.3748	1.192	1.177	1.6545	1.1565	1.1023	0.6358	0.9585	0.9965	1.0171	1.0035	0.4265	0.5723	0.3792	0.9674	1.1694	0.5112	0.9695	0.8036	0.6663
1896	1-palmitoyl-2-docosahexaenoyl-GPE (16:0/22:6)*	Lipid	Phosphatidylethanolamine (PE)	52465	LC/MS Pos Late	100008991	2119	764.523		9546799	7825749		HMDB05324	0.8708	1.011	0.9121	1.0908	0.4825	1.0388	1.318	1.7765	1.0987	1.1718	0.9921	1.0747	0.6707	0.7442	0.9097	0.6431	0.7521	0.5349	1.0079	1.1367	0.5879	1.0714	1.2244	0.6568
1780	1-palmitoyl-2-gamma-linolenoyl-GPC (16:0/18:3n6)*	Lipid	Phosphatidylcholine (PC)	54812	LC/MS Pos Late	100009154	2034	756.554			24766645		HMDB07974	0.8267	1.0374	0.7897	0.616	1.1312	0.9916	1.4613	1.3291	1.5503	0.8571	1.4361	0.5627	1.0127	1.0986	0.6732	1.0875	0.7656	0.8211	0.5284	0.9408	0.8879	1.2624	1.0084	1.1898
1774	1-palmitoyl-2-oleoyl-GPC (16:0/18:1)	Lipid	Phosphatidylcholine (PC)	52461	LC/MS Pos Late	1539	2358	760.585	26853-31-6;26853-31-6	6436017	4940699		HMDB07972	0.8494	0.9669	0.8089	0.8594	1.0021	0.9455	1.0592	1.3258	1.089	1.0575	1.35	0.7934	0.6545	0.6971	0.9131	1.0886	1.2298	1.084	0.7908	0.8715	1.238	0.9979	1.7093	1.3712
1890	1-palmitoyl-2-oleoyl-GPE (16:0/18:1)	Lipid	Phosphatidylethanolamine (PE)	19263	LC/MS Pos Late	1526	2509	718.538	26662-94-2	5283496	4446615		HMDB05320	0.9179	0.9504	0.8442	0.9605	1.4518	1.0274	1.1125	1.1262	1.0178	0.9367	1.739	0.8616	0.633	0.6617	0.9822	1.2823	1.4813	1.3613	0.6316	0.649	1.1197	0.9393	1.8886	1.4178
1975	1-palmitoyl-2-oleoyl-GPG (16:0/18:1)	Lipid	Phosphatidylglycerol (PG)	52448	LC/MS Polar	100000641	745	747.519		5283509	4446626			1.1979	1.4156	1.0184	1.1838	0.5757	1.0287	1.0382	1.1727	0.943	0.9392	0.6273	0.9805	0.9919	0.9798	1.2837	0.9206	1.0191	0.887	0.8999	1.064	0.8707	1.0081	1.0922	0.8138
1957	1-palmitoyl-2-oleoyl-GPS (16:0/18:1)	Lipid	Phosphatidylserine (PS)	19261	LC/MS Pos Late	1531	2660	762.528	40290-44-6	5283499	4446618	C13880	HMDB12357	0.8923	0.8841	0.8128	1.0093	1.4264	0.9504	1.0539	1.2026	1.0989	1.1599	1.3818	0.8922	0.8796	0.9289	0.9469	1.1789	1.3659	1.5032	0.8366	0.9907	0.5612	0.9373	1.5377	1.2547
1771	1-palmitoyl-2-palmitoleoyl-GPC (16:0/16:1)*	Lipid	Phosphatidylcholine (PC)	52470	LC/MS Pos Late	100008984	2160	732.554					HMDB07969	1.007	1.0724	0.993	1.1117	1.3566	1.0968	0.7712	0.8327	0.7849	0.8015	1.2339	0.5862	0.7886	0.7616	1.0676	1.1242	1.2254	1.1744	0.5424	0.6295	0.9367	0.7628	1.515	1.0674
1772	1-palmitoyl-2-stearoyl-GPC (16:0/18:0)	Lipid	Phosphatidylcholine (PC)	52616	LC/MS Pos Late	100008921	2653	762.601	59403-51-9	24766643		HMDB07970	0.4536	0.5741	0.4334	0.4802	0.4291	0.4754	1.8141	3.141	1.8914	1.8349	1.3839	1.6136	0.5581	0.478	0.6161	0.4244	0.5606	0.4847	1.4008	1.7412	1.4454	1.6444	1.8906	1.5506
1889	1-palmitoyl-2-stearoyl-GPE (16:0/18:0)*	Lipid	Phosphatidylethanolamine (PE)	57388	LC/MS Pos Late	100009205	2850	720.554		5326793	4484107		HMDB08925	0.4948	0.4948	0.4948	0.4948	0.4948	0.4948	1.5311	2.475	2.1219	1.4001	1.7811	0.9198	0.4948	0.4948	0.4948	0.4948	0.4948	0.4948	0.6533	0.9525	0.5388	0.8621	1	1.0334
2045	1-palmitoyl-GPC (16:0)	Lipid	Lysophospholipid	33955	LC/MS Pos Late	100001263	1525	496.34	17364-16-8	86554	78064		HMDB10382	2.1656	1.6779	1.5267	1.3944	2.2384	2.2079	1.0081	1.0658	0.9709	0.9834	0.701	0.8944	3.0654	1.0956	1.3448	0.9919	0.9237	0.7916	0.609	1.5891	0.7916	0.8771	0.7126	0.5843
2093	1-palmitoyl-GPE (16:0)	Lipid	Lysophospholipid	35631	LC/MS Neg	100001567	6057.2	452.278	53862-35-4	9547069	7826019		HMDB11503	2.3952	0.896	1.1331	1.1514	3.355	2.2627	1.2251	1.1075	0.8422	0.7343	0.9902	0.9175	3.0503	0.849	1.1277	1.2721	1.094	0.9975	0.3711	0.4898	0.7119	0.6411	0.876	1.0025
2131	1-palmitoyl-GPG (16:0)*	Lipid	Lysophospholipid	45970	LC/MS Neg	100005717	5570	483.273		3300276	2548639			1.3243	0.6814	1.0118	0.6814	2.3151	1.1392	1.0303	0.6814	1.1444	0.6814	0.9882	0.6814	3.2431	0.901	0.7629	0.8957	0.6814	0.7682	0.6814	0.6814	0.6814	0.6814	0.6814	0.8026
2138	1-palmitoyl-GPI (16:0)	Lipid	Lysophospholipid	35305	LC/MS Neg	100001655	5564	571.289					HMDB61695	1.5098	0.5506	1.5626	1.3764	1.3293	0.8692	1.205	0.3678	0.7357	0.3678	1.0882	0.3678	0.8536	0.8789	0.7739	1.6185	0.8765	0.9118	0.3678	0.3678	1.2579	0.6246	1.3217	1.1563
1820	1-stearoyl-2-arachidonoyl-GPC (18:0/20:4)	Lipid	Phosphatidylcholine (PC)	42450	LC/MS Pos Late	100001869	2300	810.601	35418-59-8	16219824	17347139		HMDB08048	0.7886	1.2918	0.9195	0.9674	0.3848	1.0144	1.2367	2.4428	1.4882	1.3611	0.7898	1.0151	1.1774	1.1003	0.8445	0.4526	0.725	0.4727	1.2083	1.6988	0.8457	0.9856	1.056	0.8394
1911	1-stearoyl-2-arachidonoyl-GPE (18:0/20:4)	Lipid	Phosphatidylethanolamine (PE)	52447	LC/MS Pos Late	100008977	2424	768.554		5289133	4451158		HMDB09003	0.951	1.316	1.1088	1.1927	0.535	1.0861	1.1983	2.0161	1.3393	1.3139	0.7458	1.0711	0.9661	1.0616	0.9609	0.6756	0.7441	0.5687	0.9789	1.2181	0.6867	0.8998	1.0211	0.7789
2008	1-stearoyl-2-arachidonoyl-GPI (18:0/20:4)	Lipid	Phosphatidylinositol (PI)	52449	LC/MS Polar	100000616	870	885.549	383907-33-3	21403055		HMDB09815	0.8051	1.3864	0.9427	1.1501	0.5066	0.9574	1.2332	1.8755	1.1918	1.2628	0.6284	1.098	1.0426	1.0886	1.0876	0.7966	0.9036	0.6815	1.0749	1.3649	0.6005	0.866	0.8971	0.5587
1965	1-stearoyl-2-arachidonoyl-GPS (18:0/20:4)	Lipid	Phosphatidylserine (PS)	52235	LC/MS Pos Late	100001872	2565	812.544					HMDB12383	0.8312	1.0704	0.9318	0.9305	0.4684	0.9173	1.1577	1.9636	1.4929	1.4602	0.7329	1.0885	1.3157	1.1727	1.0139	0.629	0.715	0.5367	1.304	1.5788	0.6423	1.02	0.9861	0.6865
1826	1-stearoyl-2-docosahexaenoyl-GPC (18:0/22:6)	Lipid	Phosphatidylcholine (PC)	52611	LC/MS Pos Late	100008916	2197	834.601	59403-52-0			HMDB08057	0.9804	1.1709	0.8616	1.0196	0.3932	1.0716	1.2007	2.1182	1.3314	1.2142	0.8399	1.1294	0.9193	0.8296	1.035	0.5346	0.7726	0.4568	0.9597	1.0822	0.9098	1.1088	1.1747	0.8843
1915	1-stearoyl-2-docosahexaenoyl-GPE (18:0/22:6)*	Lipid	Phosphatidylethanolamine (PE)	52466	LC/MS Pos Late	100008992	2317	792.554		9546798	7825748		HMDB05334	0.9676	1.1022	0.9277	1.078	0.5649	1.1055	1.2457	1.8941	1.2232	1.1799	0.8393	1.2211	0.6705	0.8445	1.0382	0.7919	0.9134	0.5971	0.9321	1.0324	0.8341	1.0479	1.3632	0.8867
1809	1-stearoyl-2-oleoyl-GPC (18:0/18:1)	Lipid	Phosphatidylcholine (PC)	52438	LC/MS Pos Late	100008904	2644	788.616	56421-10-4	24766704		HMDB08038	0.8193	0.9236	0.6451	0.6877	1.3885	0.8197	1.0682	1.3928	1.0052	0.99	2.2237	0.8461	0.5701	0.5793	0.9948	1.4469	1.64	1.5094	0.5675	0.7444	2.4178	1.145	2.6947	2.3751
1903	1-stearoyl-2-oleoyl-GPE (18:0/18:1)	Lipid	Phosphatidylethanolamine (PE)	42448	LC/MS Pos Late	100001856	2858	746.569					HMDB08993	0.884	0.9928	0.7459	0.8294	1.1556	0.9701	1.1203	1.436	0.9902	0.982	1.56	0.9125	0.6487	0.6649	1.0072	1.0842	1.2725	1.1145	0.6716	0.7666	1.2952	1.0865	1.7841	1.5336
1982	1-stearoyl-2-oleoyl-GPG (18:0/18:1)	Lipid	Phosphatidylglycerol (PG)	52623	LC/MS Polar	100001866	717	775.549	322647-48-3				0.9044	1.0337	0.8927	1.0522	0.5749	0.8827	1.021	1.1164	0.9672	0.8661	0.7435	1.1126	1.1419	1.0395	1.1567	0.9341	1.0188	0.9513	0.9938	1.1658	0.8935	1.0062	1.1416	0.9211
1996	1-stearoyl-2-oleoyl-GPI (18:0/18:1)*	Lipid	Phosphatidylinositol (PI)	52726	LC/MS Polar	100009181	922	863.566						0.9198	1.085	0.8153	1.0737	1.1148	1.0288	0.9712	0.8226	0.7765	0.8325	1.4184	0.8095	0.807	0.7755	1.1574	1.2363	1.4826	1.2705	0.579	0.672	1.5692	0.8941	2.1842	1.3541
1962	1-stearoyl-2-oleoyl-GPS (18:0/18:1)	Lipid	Phosphatidylserine (PS)	48494	LC/MS Polar	100000639	901	788.545		9547087	7826037		HMDB10163	0.7909	1.0563	0.7628	0.9593	0.7663	0.9567	1.3202	1.3653	1.013	1.1077	0.987	1.2564	0.9588	0.9657	1.1427	1.0813	1.1194	1.0889	0.8929	1.0894	0.8891	0.9576	1.1417	0.8324
2053	1-stearoyl-GPC (18:0)	Lipid	Lysophospholipid	33961	LC/MS Pos Late	100001271	1606	524.371	19420-57-6	497299	435389		HMDB10384	1.4355	1.4561	1.2047	0.997	1.0289	1.3608	0.9905	1.2611	0.9786	1.003	0.9252	0.6798	1.3199	0.8781	1.3326	1.0333	0.976	0.7953	0.4985	1.4949	1.0797	0.8551	0.9272	0.7828
2100	1-stearoyl-GPE (18:0)	Lipid	Lysophospholipid	42398	LC/MS Pos Late	100001461	1626	482.324	69747-55-3	9547068	7826018		HMDB11130	1.7996	1.2254	0.9754	0.9134	2.0501	1.869	1.0453	1.1381	0.9135	0.9597	0.7901	1.1108	2.7405	0.6164	1.0434	1.0246	1.0511	0.7374	0.4255	0.6067	0.9655	0.9121	1.1105	0.8438
2141	1-stearoyl-GPI (18:0)	Lipid	Lysophospholipid	19324	LC/MS Neg	100000656	5794	599.32	796963-93-4	21403067		HMDB61696	1.2273	0.9162	0.9142	0.9782	1.2922	0.959	1.0763	1.8054	1.0044	0.8409	1.2355	0.5397	0.6654	0.8264	0.9956	1.9068	1.2655	1.4551	0.6129	0.5816	2.0185	0.8537	1.7409	1.6953
2125	1-stearoyl-GPS (18:0)*	Lipid	Lysophospholipid	45966	LC/MS Neg	100004327	5800	524.299		9547101	7826051			3.3071	0.8457	0.6795	1.039	4.3176	3.6547	0.649	2.3817	0.8654	1.2808	1.0789	2.9736	6.0636	0.7749	0.4692	0.6956	1.2462	0.5479	0.6389	0.8133	0.8283	0.961	1.7457	1.7322
1657	12-HHTrE	Lipid	Eicosanoid	57393	LC/MS Neg	1261	5175	279.197	54397-84-1	5283141	4446265	C20388	HMDB12535	0.088	0.0936	0.0277	0.0615	0.036	0.0253	1.9233	2.149	1.6456	1.5214	1.1087	1.2841	0.0406	0.0253	0.0253	0.0253	0.048	0.0253	1.1039	1.4646	0.9672	0.7183	1.2083	1.0328
1549	13-HODE + 9-HODE	Lipid	Fatty Acid, Monohydroxy	37752	LC/MS Neg	100002196	5275	295.228		43013				0.8327	0.1319	0.2589	0.6303	0.1319	0.7621	2.1157	3.1036	1.9543	1.9015	0.7422	0.5819	0.3206	0.7277	1.1673	0.2858	0.6793	0.1319	2.6167	3.6399	2.5432	2.3697	1.2305	1.2308
3422	2'-deoxyadenosine	Nucleotide	Purine Metabolism, Adenine containing	1553	LC/MS Pos Early	211	2252	252.109	16373-93-6	13730	13135	C00559	HMDB00101	2.4051	0.741	1.259	0.3584	1.9066	1.2973	0.3185	0.3185	0.5672	0.3185	0.3185	1.3948	1.6836	0.3185	0.3185	0.3185	0.3185	0.4416	0.3185	0.3185	0.3185	0.3185	0.3185	0.4037
3508	2'-deoxycytidine	Nucleotide	Pyrimidine Metabolism, Cytidine containing	15949	LC/MS Pos Early	100000125	2193	228.098	951-77-9	13711	13117	C00881	HMDB00014	1.0824	0.788	0.5116	0.4746	2.5289	0.6006	1.2656	2.1163	1.4986	2.9339	1.2991	1.6369	1.2523	0.3593	0.3127	0.2396	0.3186	0.2425	1.3504	1.7118	0.4532	0.9176	1.5566	0.8768
3451	2'-deoxyguanosine	Nucleotide	Purine Metabolism, Guanine containing	1411	LC/MS Neg	348	1751	266.089	961-07-9	187790	163230	C00330	HMDB00085	2.3707	0.9433	1.3398	0.5824	1.5889	0.4035	0.3056	3.6083	0.3056	0.5699	0.6969	3.0967	1.7567	0.7844	1.5209	0.3056	0.3056	0.3056	0.8287	1.3977	0.3056	1.0464	0.6899	1
3384	2'-deoxyinosine	Nucleotide	Purine Metabolism, (Hypo)Xanthine/Inosine containing	15076	LC/MS Neg	100000135	1688	251.079	890-38-0	65058	58569	C05512	HMDB00071	2.507	1.0126	1.977	0.578	6.1126	1.2154	0.2656	0.2656	0.6988	0.5538	1.4553	2.5448	2.7265	0.9084	1.1683	0.3921	0.3567	0.9633	0.2656	0.2656	0.2656	0.2656	0.849	1
1307	2-hydroxyglutarate	Lipid	Fatty Acid, Dicarboxylate	37253	LC/MS Polar	100002070	3352.8	147.03	40951-21-1	43	42	C02630	HMDB00606	0.1695	0.4174	0.4053	0.4302	0.7194	0.2531	1.756	1.3486	1.3448	1.6035	4.3275	1.4615	0.4199	0.3869	0.7118	0.7836	0.9943	0.9328	1.0057	1.2091	1.2118	1.308	1.7532	1.6325
2046	2-palmitoyl-GPC (16:0)*	Lipid	Lysophospholipid	35253	LC/MS Neg	100001562	6215	570.341		15061532	21403165		HMDB61702	3.377	1.0575	1.3323	1.2558	4.1531	2.3995	1.5752	0.8425	0.8665	0.9819	0.8535	2.438	6.9217	1.2195	0.2896	0.6339	0.8496	0.7757	0.2896	1.9479	0.553	0.9927	0.6259	1
2101	2-stearoyl-GPE (18:0)*	Lipid	Lysophospholipid	41220	LC/MS Neg	100003901	6350	480.31			24769218		HMDB11129	1.1647	0.526	1.0164	0.9836	2.483	0.7542	1.569	0.526	0.694	0.526	0.885	0.526	3.4626	0.526	0.526	1.2036	0.526	0.7889	0.526	0.526	0.8792	0.526	0.526	1.455
3573	3'-dephosphocoenzyme A	Cofactors and Vitamins	Pantothenate and CoA Metabolism	18289	LC/MS Neg	100000138	2013	686.142	3633-59-8	444485	392407	C00882	HMDB01373	1	1.15	0.9706	0.6093	3.8339	0.6093	0.6093	0.8492	0.6093	0.6388	1.8887	0.7195	1.7237	0.6093	0.8861	0.9965	1.6147	1.0883	0.6093	0.6093	0.6093	0.6658	2.0343	1.7388
145	3-(4-hydroxyphenyl)lactate	Amino Acid	Tyrosine Metabolism	32197	LC/MS Neg	240	1379	181.051	6482-98-0	9378	9010	C03672	HMDB00755	0.6328	0.6328	0.7011	0.6328	1.1011	0.6328	0.6328	0.6328	1	1.2102	2.8895	0.6328	0.6328	0.6328	0.6328	0.8355	1.7528	0.8955	0.6328	1.7887	0.7502	0.6328	1.0873	0.8558
2537	3-hydroxy-3-methylglutarate	Lipid	Mevalonate Metabolism	531	LC/MS Polar	112	2850	161.046	503-49-1	1662	4573695	C03761	HMDB00355	0.239	0.4018	0.3337	0.239	0.539	0.5606	2.4991	3.137	3.4681	3.4813	6.0007	2.1289	0.239	0.239	0.3914	0.3695	0.6732	0.4201	1	1.2778	1.196	0.9216	1.9304	1.2613
939	3-phosphoglycerate	Carbohydrate	Glycolysis, Gluconeogenesis, and Pyruvate Metabolism	1414	LC/MS Neg	132	583	184.986	80731-10-8	724	10669764	C00597	HMDB00807	0.4812	1.3694	1.2352	0.8377	0.7635	0.9528	0.7283	0.9413	0.7392	0.8439	0.7304	0.6365	0.6525	1.0472	1.7258	2.8317	1.6098	2.112	1.1806	1.3618	1.1943	1.9516	1.3042	0.7521
427	4-guanidinobutanoate	Amino Acid	Guanidino and Acetamido Metabolism	15681	LC/MS Pos Early	100000096	2320	146.092	463-003;463-00-3	500	486	C01035	HMDB03464	0.3829	0.3829	0.3829	0.3829	1.2319	0.3829	0.3829	0.3829	0.3829	0.3829	1.0289	0.3829	0.3829	0.3829	0.3829	0.3829	6.5094	0.3829	0.3829	1	0.3829	0.3829	0.6002	0.6351
447	4-hydroxy-nonenal-glutathione	Amino Acid	Glutathione Metabolism	48487	LC/MS Neg	100006240	3319.2	462.192	99927-70-5				0.3871	0.641	0.9011	1	0.4741	0.3758	1.7773	2.2792	1.5439	1.5643	0.7757	1.4836	0.3758	0.9038	1.2438	0.7746	0.849	0.7093	1.8408	2.3077	0.8698	1.7619	1.3957	1.1334
85	4-imidazoleacetate	Amino Acid	Histidine Metabolism	32349	LC/MS Pos Early	100001207	2055	127.05	645-65-8	96215	86856	C02835	HMDB02024	0.4791	0.8891	0.8287	0.4791	1.0089	0.4791	0.9468	1.5115	0.824	1.1886	1.5739	0.4791	0.4791	0.4791	0.6532	0.4791	1.2611	0.6979	0.9911	1.2027	0.5406	1.1852	1.6778	1.301
100	5-(galactosylhydroxy)-L-lysine	Amino Acid	Lysine Metabolism	43582	LC/MS Pos Early	100002462	2755	325.161	32448-36-5				0.4853	1.2826	1.1459	0.4853	1.2799	0.4853	0.4853	0.4853	0.6504	0.4853	0.9963	0.4853	0.5434	0.4853	0.8084	1.0037	1.1286	1.0303	0.4853	0.4853	0.4853	0.4853	0.4853	0.6485
114	5-aminovalerate	Amino Acid	Lysine Metabolism	18319	LC/MS Pos Early	100000454	2220	118.086	660-88-8	138	135	C00431	HMDB03355	0.3576	0.3576	0.4906	0.3576	1.4525	0.3576	0.3576	2.5923	1.1953	0.3576	1.0534	0.3576	0.3576	0.3576	0.3576	0.5206	1	0.7834	2.0952	0.8432	0.7109	0.9496	1.3489	1.0412
418	5-methylthioadenosine (MTA)	Amino Acid	Polyamine Metabolism	1419	LC/MS Pos Early	212	2752	298.097	2457-80-9	439176	388321	C00170	HMDB01173	0.2617	0.4548	0.4107	0.4857	1.2214	0.2759	0.9377	1.0929	1.1277	1.219	1.5195	0.9072	0.4177	0.3607	0.6148	0.9853	1.1894	1.0735	0.8043	1.0147	1.0803	1.1129	1.329	1.2175
439	5-oxoproline	Amino Acid	Glutathione Metabolism	1494	LC/MS Neg	1021	738.5	128.035	98-79-3	7405	7127	C01879	HMDB00267	0.9952	1.081	1.3051	1.0998	0.6716	0.9169	1.0048	1.596	0.9484	0.8939	1.2416	1.3005	1.0267	0.9167	1.1912	0.8926	0.989	0.7489	1.2447	1.7889	0.7203	0.7587	1.0101	0.6736
948	6-phosphogluconate	Carbohydrate	Pentose Phosphate Pathway	15442	LC/MS Neg	100000341	583.9	275.017	921-62-0;53411-70-4	91493	82615	C00345	HMDB01316	2.2349	1.5524	0.2569	1.0779	0.9767	1.5662	0.2569	0.2569	0.2919	0.6721	1.1025	0.2569	1.5895	0.7483	0.2569	0.2569	0.6973	0.3878	2.5012	0.8628	0.2569	1.0233	0.2569	0.2569
2596	7-hydroxycholesterol (alpha or beta)	Lipid	Sterol	47890	LC/MS Pos Late	100005999	1930	367.336		107722			HMDB06119	0.6689	0.8697	0.7367	0.6566	0.5729	0.5729	1.4046	1.602	1.4378	0.5729	0.8989	1.033	1.0249	0.9006	0.7962	0.5729	0.5729	0.5729	1.2502	1.5642	1.1223	1	1.135	0.7265
1428	acetylcarnitine (C2)	Lipid	Fatty Acid Metabolism(Acyl Carnitine)	32198	LC/MS Pos Early	100000802	2282	204.123	5080-50-2	1	5406074	C02571	HMDB00201	0.3791	0.5128	0.4674	0.4262	1.1744	0.5629	1.222	2.4005	1.84	1.4974	1.4781	1.1286	0.4119	0.4593	0.6564	0.72	0.9489	0.7567	1.0511	2.1402	0.7238	1.2409	1.0735	1.193
1141	acetylphosphate	Energy	Oxidative Phosphorylation	15488	LC/MS Polar	1211	4013.9	138.98	94249-01-1	186	181	C00227	HMDB01494	0.9304	1.1608	0.9841	0.9155	0.7073	0.2768	1.738	1.6444	1.8139	1.2346	2.0907	0.9581	0.7529	0.8028	0.9968	2.238	1.3958	1.921	1.0032	2.0829	0.4374	1.5887	0.4704	0.3728
1120	aconitate [cis or trans]	Energy	TCA Cycle	46173	LC/MS Neg	100001359	580	173.009						0.3878	0.4171	0.3532	0.4216	2.6479	0.8446	1.2947	2.7124	2.1717	2.078	1.6888	0.6741	0.4712	0.4235	0.5271	1.9869	2.5703	1.6893	0.5335	0.9285	1.3765	0.5022	2.0603	1.0715
3402	adenine	Nucleotide	Purine Metabolism, Adenine containing	554	LC/MS Pos Early	880	2221	136.062	73-24-5	190	185	C00147	HMDB00034	0.5879	0.5834	0.68	1.5324	5.6604	0.7655	0.5834	1.0864	0.6886	0.8365	0.5834	1	0.5834	0.7011	0.5897	2.6495	5.195	3.4016	0.5834	0.6636	2.1039	0.5834	6.0061	4.7052
3401	adenosine	Nucleotide	Purine Metabolism, Adenine containing	555	LC/MS Neg	798	2075.4	134.047	58-61-7	60961	54923	C00212	HMDB00050	0.4795	1.1688	1.6748	1.0247	0.4948	0.9135	1.8751	3.7541	2.3242	0.7694	0.6742	0.4811	0.6357	0.9922	1.6593	1.1022	1.8656	1.4054	0.8756	1.0329	0.6587	0.9721	1.0078	0.766
3395	adenosine 3'-monophosphate (3'-AMP)	Nucleotide	Purine Metabolism, Adenine containing	35142	LC/MS Neg	100001449	1245	346.056	84-21-9	41211	10463793	C01367	HMDB03540	0.2913	2.4868	1.6886	1.1459	0.1759	0.1363	0.4958	0.1363	1	0.6387	0.2135	0.1363	0.1363	2.6468	0.1363	1.4943	1.7162	2.9274	0.9606	0.1363	1.1231	0.1363	0.4109	0.1363
3564	adenosine 5'-diphosphoribose (ADP-ribose)	Cofactors and Vitamins	Nicotinate and Nicotinamide Metabolism	558	LC/MS Neg	215	920	558.064	68414-18-6	192	3674071	C00301	HMDB01178	0.1023	0.1023	0.1023	0.1023	0.1023	0.1023	1.1367	1.3465	1.068	0.8851	3.271	0.9927	0.1023	0.1023	0.1023	0.1368	0.1541	0.1836	0.6915	1.0073	1.8919	0.9025	2.333	2.4707
3394	adenosine 5'-monophosphate (AMP)	Nucleotide	Purine Metabolism, Adenine containing	32342	LC/MS Pos Early	209	1013	348.07	149022-20-8	6083	10239183	C00020	HMDB00045	0.1303	0.583	1.1564	0.8213	0.7473	0.2776	1.1513	1.3338	1.6731	0.4051	0.561	0.2523	0.2735	1.0542	2.964	2.8209	3.182	2.8635	0.8459	0.6646	1.6516	1.7101	1.5436	0.9458
28	alanine	Amino Acid	Alanine and Aspartate Metabolism	1126	LC/MS Pos Early	811	1700	90.055	56-41-7	5950	5735	C00041	HMDB00161	1.6412	1.5873	0.9852	1.0929	1.0789	0.0067	0.6119	0.8249	0.5719	0.9142	1.0681	0.9212	1.0798	1.1238	1.0688	0.9898	1.1546	1.1607	0.8857	1.117	0.7074	0.7098	1.0102	0.8593
480	alanylleucine	Peptide	Dipeptide	37093	LC/MS Pos Early	100001890	3055	203.139	1638-60-4	259583	227831		HMDB28691	1.8325	0.3316	0.3316	0.3316	3.7095	2.9805	0.3316	0.3316	0.3316	0.3316	0.8093	1.7054	2.9708	0.3316	0.3316	0.5507	0.5027	0.5507	0.3316	0.3316	0.3316	0.3316	1.103	0.897
3388	allantoin	Nucleotide	Purine Metabolism, (Hypo)Xanthine/Inosine containing	1107	LC/MS Polar	1002	1672	157.037	97-59-6	204	199	C02350	HMDB00462	0.675	0.675	0.675	0.675	0.9452	18.3695	0.675	1.2177	0.8602	1.4141	1.302	0.675	0.675	0.675	1.7181	1	1.072	0.7748	1.836	2.2487	0.9509	0.8489	0.8817	0.9504
1124	alpha-ketoglutarate	Energy	TCA Cycle	528	LC/MS Polar	93	2700	145.014	305-72-6;328-50-7;22202-68-2	51	50	C00026	HMDB00208	0.5553	0.8736	0.7709	0.7545	1.1401	0.6346	0.7675	1.166	0.7072	0.9662	1.44	0.7935	0.6486	0.9094	1.199	1.4205	1.7761	1.3852	0.9881	1.7583	1.098	1.0119	1.8092	1.5483
1228	arachidonate (20:4n6)	Lipid	Polyunsaturated Fatty Acid (n3 and n6)	1110	LC/MS Neg	229	5535	303.233	506-32-1	444899	392692	C00219	HMDB01043	1.8642	1.6667	1.3607	1.2462	1.8049	1.5916	0.6896	1.4775	0.9351	0.5931	0.5596	0.7742	3.121	1.4418	1.2691	0.9998	1.1089	1.0002	0.453	0.6534	0.2293	0.289	0.4547	0.3587
365	arginine	Amino Acid	Urea cycle; Arginine and Proline Metabolism	1638	LC/MS Pos Early	231	2825	175.119	1119-34-2	232	227	C00062	HMDB00517	1.6561	1.5698	1.0666	1.068	0.9741	1.0358	0.5204	0.765	0.5636	0.7333	0.6572	0.7702	1.0408	1.267	0.8711	0.9527	0.8198	0.9583	1.1872	1.2072	1.0259	0.7082	1.1879	1.1415
366	argininosuccinate	Amino Acid	Urea cycle; Arginine and Proline Metabolism	15497	LC/MS Pos Early	232	2745	291.13	156637-58-0	828	805	C03406	HMDB00052	0.2192	0.2192	0.2192	0.2192	0.6012	0.2192	2.0029	1.812	0.6905	1	5.0039	3.1362	0.2192	0.2192	0.2192	0.4162	0.4021	0.2192	0.2192	0.2192	0.8845	0.2192	1.6484	1.4923
38	asparagine	Amino Acid	Alanine and Aspartate Metabolism	512	LC/MS Pos Early	917	1225	133.061	70-47-3	6267	6031	C00152	HMDB00168	1.7079	1.7348	1.0941	1.3771	0.7825	1.0436	0.8877	1.0362	0.946	0.9993	0.9531	0.9179	1.0007	1.3206	1.1127	1.1576	1.0771	1.0328	0.8626	0.8657	0.6214	0.7065	0.9812	0.6728
34	aspartate	Amino Acid	Alanine and Aspartate Metabolism	443	LC/MS Pos Early	234	1165	134.045	56-84-8	5960	5745	C00049	HMDB00191	0.7286	1.5079	1.2965	1.2809	0.981	0.7888	0.6306	1.1631	0.8024	0.7653	0.4671	0.5433	1.1464	1.0944	1.8815	1.007	1.2074	0.993	1.1898	1.446	0.4045	1.0815	0.7186	0.5127
2495	behenoyl sphingomyelin (d18:1/22:0)*	Lipid	Sphingomyelins	48492	LC/MS Pos Late	100006294	3083	787.669			24846873		HMDB12103	0.9632	0.97	0.8045	0.9228	1.1353	0.9647	0.9535	1.2991	0.995	1.0058	1.1878	0.8781	0.9296	0.8754	1.3368	1.395	1.4305	1.4635	0.7916	0.8739	1.0531	1.005	1.4405	1.2092
3488	beta-alanine	Nucleotide	Pyrimidine Metabolism, Uracil containing	55	LC/MS Pos Early	244	1905	90.055	56-41-7;107-95-9	239	234	C00099	HMDB00056	0.4444	1.0038	0.9226	0.7923	1.0992	0.5365	0.9962	1.7463	1.2268	1.1913	1.3204	0.8787	0.7886	0.8174	1.3728	0.9944	1.0149	0.9675	0.9889	1.2567	0.7067	1.1298	1.0725	1.0125
3936	beta-guanidinopropanoate	Xenobiotics	Food Component/Plant	35101	LC/MS Pos Early	100001411	2145	132.077	353-09-3	67701	61020	C03065	HMDB13222	0.4529	1.3125	0.8001	0.5979	1.4858	0.4529	0.9057	1.5599	1.2428	1	1.0523	0.9289	0.5955	0.9206	1.4376	0.6951	0.454	0.8945	1.0454	1.2756	0.7441	1.4845	1.131	1.2653
276	beta-hydroxyisovalerate	Amino Acid	Leucine, Isoleucine and Valine Metabolism	12129	LC/MS Polar	1442	1149.8	117.056	625-08-1	69362	62571		HMDB00754	0.9966	1.2505	0.9337	1.0315	0.7219	1.1934	0.9864	1.3696	1.1381	0.9961	0.7846	1.0034	1.384	0.689	1.1188	0.9371	1.01	0.8916	0.7727	1.3353	0.9362	1.0757	0.9596	1.0397
6	betaine	Amino Acid	Glycine, Serine and Threonine Metabolism	3141	LC/MS Pos Early	799	1064	118.086	107-43-7	247	##############	C00719	HMDB00043	0.3859	1.0314	0.8801	0.763	1.4067	0.7491	0.5414	1.5207	0.8014	0.7993	1.1909	0.5316	0.8399	0.8961	1.1909	2.5436	1.0613	0.8739	1.4077	2.4478	1.5265	0.9686	1.041	1.2726
3618	biopterin	Cofactors and Vitamins	Tetrahydrobiopterin Metabolism	12358	LC/MS Neg	1548	1398	236.079	22150-76-1	445040	392795	C06313	HMDB00468	0.7977	0.444	0.444	0.444	1.5891	0.444	0.901	1.099	0.8689	1.3998	3.1764	2.2197	0.4578	0.444	0.444	0.444	0.444	0.444	0.444	0.444	0.444	0.444	0.444	0.444
1488	carnitine	Lipid	Carnitine Metabolism	15500	LC/MS Pos Early	100000007	1978	162.113	461-05-2	10917	10455	C00318	HMDB00062	0.4853	1.2819	1.2473	0.9817	1.2915	1.0723	0.8004	1.3428	1.0901	0.9664	1.1571	0.6803	1.0183	1.0618	1.3919	0.6812	0.7363	0.8334	1.0335	2.5698	0.5098	0.9178	0.5197	0.6297
2441	ceramide (d18:1/14:0, d16:1/16:0)*	Lipid	Ceramides	57432	LC/MS Pos Late	100015735	2477	510.488						0.4736	0.6962	0.4736	0.4736	1.1561	0.4736	1.1706	0.4736	0.9977	0.7263	2.2571	0.4736	0.4736	0.4736	0.4736	0.9677	0.9849	1	0.4736	0.4736	1.8549	0.4736	2.6514	2.014
2446	ceramide (d18:2/24:1, d18:1/24:2)*	Lipid	Ceramides	57443	LC/MS Pos Late	100015744	3858	646.613						0.2441	1.2511	0.3739	0.2441	0.2441	0.5315	1.0921	4.3249	1.7875	1.5575	0.8202	0.2441	0.4739	0.2441	0.2441	0.2441	0.2441	0.2441	1.2497	1.1702	0.9079	0.8348	1.2442	0.6516
2552	cholesterol	Lipid	Sterol	63	LC/MS Pos Late	266	2707	369.352	57-88-5	11025495	4937803	C00187	HMDB00067	0.7984	0.8936	0.8155	0.8632	0.7801	0.9577	1.0962	1.4929	1.1556	1.0416	0.9426	1.0002	0.9626	1.0249	1.0723	0.9537	0.9998	0.885	0.9152	1.0465	1.1718	1.0259	1.1973	1.0219
1727	choline	Lipid	Phospholipid Metabolism	15506	LC/MS Pos Early	1256	1961	104.107	67-48-1	305	149278	C00114	HMDB00097	0.9122	1.3253	1.0686	1.0351	1.1797	1.0286	0.917	1.6532	0.9541	0.8281	1.0349	0.7958	0.8738	0.9283	1.0196	1.1295	1.1359	0.9804	0.9347	1.1356	0.7391	0.7388	1.0797	0.8119
1728	choline phosphate	Lipid	Phospholipid Metabolism	34396	LC/MS Pos Early	267	700	184.073	72556-74-2	1014	119298	C00588	HMDB01565	0.5144	1.0117	0.9797	0.9053	0.9513	0.5697	1.1183	1.3191	1.1659	1.1796	0.8566	1.0155	0.9014	0.8892	1.6338	1.0367	1.0368	0.7561	1.195	1.2798	0.8628	1.4237	0.9883	0.884
1118	citrate	Energy	TCA Cycle	1564	LC/MS Neg	1124	582	191.02	77-92-9	311	305	C00158	HMDB00094	0.1587	0.239	0.1628	0.2109	1.1564	0.34	1.8028	3.9129	2.1496	3.5364	2.7506	2.3185	0.2151	0.2073	0.3266	1.0574	1.8784	1.1442	0.4048	0.4715	1.4133	0.4564	1.8004	0.9426
373	citrulline	Amino Acid	Urea cycle; Arginine and Proline Metabolism	2132	LC/MS Pos Early	391	1520	176.103	372-75-8	9750	810	C00327	HMDB00904	0.1793	1.946	0.2004	0.1738	0.1535	0.2833	31.4015	41.9881	28.9558	32.0183	55.1057	32.1297	0.2806	0.1551	0.2143	0.1576	0.1609	0.0851	1.4272	1.9108	1.0039	0.9961	1.3907	1.0837
400	creatine	Amino Acid	Creatine Metabolism	27718	LC/MS Pos Early	1221	1947	132.077	57-00-1	586	566	C00300	HMDB00064	0.5591	1.0762	0.9961	0.965	1.0862	0.6601	0.9408	1.4503	1.0102	1.003	1.0612	0.8235	0.9235	0.9588	1.4109	0.9563	1.1839	0.997	0.9845	1.1797	0.7513	1.123	1.1974	1.0208
402	creatine phosphate	Amino Acid	Creatine Metabolism	33951	LC/MS Neg	100000112	603	210.029	922-32-7	587	567	C02305	HMDB01511	0.7611	1.2227	0.5398	1.1201	1.319	0.6029	0.3238	0.2136	0.3657	0.5935	1.992	0.6911	0.8799	0.8405	0.211	1.6146	1.3036	1.6429	1.614	1.8413	2.1502	0.2566	1.6599	1.1598
401	creatinine	Amino Acid	Creatine Metabolism	513	LC/MS Pos Early	275	2055	114.066	60-27-5	588	568	C00791	HMDB00562	0.7159	1.2648	1.5724	1.6827	0.898	6.0765	0.7858	0.9941	0.7571	0.8904	1.0169	1.1483	1.114	1.0772	1.0059	0.8254	0.9251	0.9446	1.5737	3.6317	1.3741	0.7917	0.9692	0.7402
345	cysteine	Amino Acid	Methionine, Cysteine, SAM and Taurine Metabolism	1868	LC/MS Pos Early	800	1488	122.027	52-90-4;56-89-3	5862	5653	C00097	HMDB00574	1.2916	1.0851	0.8187	1.0258	1.3444	0.8882	1.0571	1.9284	0.9742	0.9558	1.8202	1.4069	1.1503	0.9094	0.8241	0.9224	0.8589	0.8719	0.8938	1.0411	0.7022	0.7786	1.4932	1.2005
433	cysteine-glutathione disulfide	Amino Acid	Glutathione Metabolism	35159	LC/MS Pos Early	100001437	2465	427.095	13081-14-6	4247235	3455404		HMDB00656	0.9231	0.9741	0.6899	0.8637	1.2374	0.6129	1.5987	3.3121	1.0077	1.3104	1.9223	2.2231	0.6625	0.508	0.7281	1.2315	0.9648	0.9691	1.1861	1.8791	0.9589	0.9923	1.7804	1.5468
3498	cytidine	Nucleotide	Pyrimidine Metabolism, Cytidine containing	514	LC/MS Neg	827	1325	242.078	65-46-3	6175	5940	C00475	HMDB00089	0.8747	1.1504	0.6808	0.688	1.2313	0.6579	1.3294	1.921	1.2875	2.1885	2.7143	1.6304	0.7501	0.4292	0.5712	0.2487	0.3518	0.2695	0.9188	1.333	0.4786	1.2836	1.533	1.0812
3494	cytidine 5'-monophosphate (5'-CMP)	Nucleotide	Pyrimidine Metabolism, Cytidine containing	2372	LC/MS Pos Early	282	835	324.059	63-37-6	6131	5414497	C00055	HMDB00095	0.4552	1.4655	1.0548	0.9278	0.8144	0.8093	1.1582	2.3116	1.1624	0.8218	1.1677	0.7293	0.6115	0.6569	1.5397	1.278	1.1674	0.9452	0.5904	0.6864	1.0827	1.1108	1.6189	0.8724
1077	cytidine 5'-monophospho-N-acetylneuraminic acid	Carbohydrate	Nucleotide Sugar	36831	LC/MS Polar	1223	3900	613.14	3063-71-6	448209		C00128	HMDB01176	0.9021	2.0061	0.8996	1.0979	0.8734	0.6596	0.6458	4.0152	0.7955	1.777	1.6515	0.7595	0.8177	0.6458	1.9748	0.7388	1.3412	0.6789	0.7467	0.6458	3.7163	1.3387	4.3243	2.7147
1487	deoxycarnitine	Lipid	Carnitine Metabolism	36747	LC/MS Pos Early	100001662	2052	146.118	6249-56-5	134	705	C01181	HMDB01161	0.5469	1.5553	1.2036	0.7613	1.4592	1.0741	0.8045	1.6984	1.1585	0.9756	0.8695	0.4703	0.9063	0.9305	0.9457	1.0244	1.0948	0.9207	1.2569	1.7736	0.8368	1.1867	1.5027	0.9712
934	dihydroxyacetone phosphate (DHAP)	Carbohydrate	Glycolysis, Gluconeogenesis, and Pyruvate Metabolism	15522	LC/MS Neg	309	603	168.991	102783-56-2	668	3833110	C00111	HMDB01473	0.6599	0.9809	0.5743	0.5678	0.3259	0.3391	3.9829	3.6652	3.0275	3.5825	2.7743	2.9736	0.3608	0.4226	0.5894	0.8556	1.0191	0.497	2.0174	1.6301	1.4907	1.9708	1.4988	0.7775
379	dimethylarginine (SDMA + ADMA)	Amino Acid	Urea cycle; Arginine and Proline Metabolism	36808	LC/MS Pos Early	100001810	2850	203.15	102783-24-4	123831	110375	C03626	HMDB01539	2.367	2.4977	1.7582	0.873	0.6321	1.1337	0.2662	0.2662	0.2662	0.7064	0.4728	0.2662	1.1428	2.062	0.8068	1.127	0.5146	1.3171	0.5146	0.2662	0.2662	0.2662	0.2662	0.2662
1231	docosadienoate (22:2n6)	Lipid	Polyunsaturated Fatty Acid (n3 and n6)	32415	LC/MS Neg	100001182	6034	335.296	7370-49-2	5282807	4445934	C16533	HMDB61714	1.3852	0.9259	0.5922	0.5922	1.6077	0.5922	1.4375	2.7071	1.2083	0.9884	0.9785	0.5922	1.0054	0.9487	0.5922	1.3322	0.5922	1.3986	0.5922	1	0.7787	0.5922	0.8037	0.6943
1218	docosahexaenoate (DHA; 22:6n3)	Lipid	Polyunsaturated Fatty Acid (n3 and n6)	44675	LC/MS Neg	100000665	5525	327.233	6217-54-5	445580	393183	C06429	HMDB02183	2.9066	1.293	0.8475	1.175	3.6191	2.7968	1.0312	2.3724	0.9039	0.9649	0.7637	1.595	4.7357	1.027	1.4051	0.973	1.2782	0.8378	0.5411	0.8529	0.2918	0.3191	0.6912	0.752
1217	docosapentaenoate (n3 DPA; 22:5n3)	Lipid	Polyunsaturated Fatty Acid (n3 and n6)	32504	LC/MS Neg	100001181	5571	329.249	2234-74-4	6441454		C16513	HMDB06528	1.6433	0.8136	0.6176	1.0749	1.8964	1.1346	0.6285	1.7727	1.1306	0.6816	0.7676	0.7914	2.1397	0.9753	1.0247	1.1124	0.9211	1.0446	0.6017	0.9734	0.6017	1.1292	0.6017	0.7301
1326	dodecadienoate (12:2)*	Lipid	Fatty Acid, Dicarboxylate	62276	LC/MS Neg	100020478	5146	195.139						1.2251	1.4225	0.1684	0.6468	0.1684	0.1684	0.1684	1.8851	1.1705	0.1684	0.1684	0.1684	1.0386	0.6486	0.1684	0.6015	0.5228	0.4768	1.2321	1.2424	0.1684	0.9614	0.1684	0.1684
1203	erucate (22:1n9)	Lipid	Long Chain Fatty Acid	1552	LC/MS Neg	1087	6355.6	337.311	112-86-7	5281116	7924	C08316	HMDB02068	1.0775	0.9476	0.6487	0.915	1.2959	0.9628	1.131	1.7464	0.9812	1.0668	0.9689	1.0596	1.0188	0.9187	0.8574	1.156	0.9527	1.4486	0.6628	0.7193	1.5688	0.5942	1.0882	1.1339
1111	erythronate*	Carbohydrate	Aminosugar Metabolism	42420	LC/MS Polar	100001320	2186	135.03	88759-55-1	2781043	2061231		HMDB00613	0.3121	0.7	0.6302	0.6315	0.9553	1.2565	0.988	1.0608	1.0043	1.1368	1.582	0.7445	0.5114	0.5351	0.9773	0.9776	1.2751	1.0426	0.9957	1.323	1.063	1.4108	1.1803	1.287
3568	flavin adenine dinucleotide (FAD)	Cofactors and Vitamins	Riboflavin Metabolism	2134	LC/MS Neg	327	2425	784.15	146-14-5;84366-81-4	643975	559059	C00016	HMDB01248	0.4442	0.4442	0.4442	0.4442	0.9488	0.4442	0.5979	0.4442	0.6893	0.4442	1.2861	0.4442	0.4442	0.4442	0.4442	0.9027	1.0474	1	0.4442	0.4442	1.4464	0.4442	1.7899	1.5521
1035	fructose	Carbohydrate	Fructose, Mannose and Galactose Metabolism	577	LC/MS Polar	878	2065	179.056	57-48-7	5984	5764	C00095	HMDB00660	0.2076	1.3332	1.3659	1.3681	0.2076	0.2076	0.8533	0.2076	1.0425	1	0.2076	1.6125	0.2076	0.2076	0.2076	0.2076	0.2076	0.2076	0.969	0.9095	0.2076	0.4678	0.2076	0.2076
932	fructose 1,6-diphosphate/glucose 1,6-diphosphate/myo-inositol diphosphates	Carbohydrate	Glycolysis, Gluconeogenesis, and Pyruvate Metabolism	46896	LC/MS Neg	100002180	551	338.989				C00354		0.7574	0.9797	0.7358	0.7578	0.8601	0.8328	1.8038	1.6793	1.0675	1.2976	1.6175	3.6083	1.0302	0.4285	1.1358	0.1921	0.9711	0.1921	1.039	0.25	0.8162	1.0388	1.2772	1
1128	fumarate	Energy	TCA Cycle	1643	LC/MS Polar	330	3084	115.004	100-17-8	444972	10197150	C00122	HMDB00134	0.3185	0.4979	0.5601	0.3793	1.2774	0.3424	0.9501	0.9171	1.0499	0.8716	2.3739	0.7993	0.3752	0.4132	0.7482	1.6293	2.0096	1.5154	1.088	1.0777	1.8068	1.0598	2.0964	1.5394
452	gamma-glutamylcysteine	Peptide	Gamma-glutamyl Amino Acid	1778	LC/MS Pos Early	1036	2118	251.07	636-58-8	842	819	C00669	HMDB01049	0.4136	1.3767	1.0028	0.6283	1.4278	0.2945	0.9972	2.6007	0.8739	1.6951	3.544	1.3977	0.655	0.5289	0.8161	0.565	0.6959	0.4884	1.188	2.3065	0.9658	2.2197	2.5499	1.8571
453	gamma-glutamylglutamate	Peptide	Gamma-glutamyl Amino Acid	36738	LC/MS Neg	331	598.3	275.089	1116-22-9	92865	83831	C05282	HMDB11737	7.4176	1.0669	0.9331	1.4797	11.1358	7.8651	0.3001	0.3001	0.3001	0.4834	1.3851	6.0026	13.047	1.0718	0.7665	0.8088	0.3001	0.6054	0.3001	0.6935	0.3001	0.3001	0.5187	0.6048
457	gamma-glutamylisoleucine*	Peptide	Gamma-glutamyl Amino Acid	34456	LC/MS Pos Early	100001485	2940	261.144		14253342	21403145		HMDB11170	0.4463	1.6025	1.0099	1.0411	1.1102	0.5431	0.2567	0.2567	0.3588	0.2567	0.2567	0.2567	1.3089	1.4483	2.4694	0.9901	2.0162	1.3935	0.3494	0.519	0.2567	0.5922	0.3019	0.2567
458	gamma-glutamylleucine	Peptide	Gamma-glutamyl Amino Acid	18369	LC/MS Neg	1268	1685	259.13	2566-39-4	151023	133115		HMDB11171	0.7967	1.9028	1.5664	1.5567	1.5011	0.9503	0.6739	0.7652	0.9216	0.742	0.6323	0.64	2.026	2.0111	3.3609	1.4145	2.6708	1.8501	0.7284	1.0497	0.4406	1.1594	0.8771	0.5883
463	gamma-glutamylthreonine	Peptide	Gamma-glutamyl Amino Acid	33364	LC/MS Pos Early	100001314	1750	249.108	5652-48-2	76078708	21403107		HMDB29159	1.1792	2.6384	1.9513	1.8584	1.5186	1.6526	0.3459	0.551	0.537	0.5191	0.2231	0.1978	2.2269	2.0937	4.181	1.4251	2.9162	2.0624	0.512	0.6644	0.1767	0.8208	0.3321	0.2324
466	gamma-glutamylvaline	Peptide	Gamma-glutamyl Amino Acid	43829	LC/MS Pos Early	100001126	2700	247.129	2746-34-1	7015683			HMDB11172	0.6539	3.0443	2.6854	2.5793	0.2721	0.6885	0.6637	0.7776	0.7606	0.7811	0.4291	0.2721	1.5615	2.652	5.3083	2.264	4.3304	3.4899	0.6171	1	0.2721	1.1785	0.4134	0.2721
925	glucose	Carbohydrate	Glycolysis, Gluconeogenesis, and Pyruvate Metabolism	20488	LC/MS Polar	572	2342	179.056	50-99-7	79025	71358	C00031	HMDB00122	1.2823	1.903	1.3054	1.8486	0.1611	1.2263	0.8002	1.053	1.029	0.971	0.1718	1.4218	0.8956	1.1634	1.07	0.1704	0.3229	0.2023	2.3182	1.8723	0.2623	0.6206	0.3468	0.1812
1088	glucuronate	Carbohydrate	Aminosugar Metabolism	15443	LC/MS Polar	100000257	3233.3	193.035	207300-70-7	444791	58552	C00191	HMDB00127	0.5724	0.5724	0.5724	0.5724	1.0351	1.7422	0.5724	0.5724	0.5724	0.5724	0.718	1.7596	0.5724	0.5724	0.5724	0.5724	0.8048	0.5724	1.2147	1.2169	0.5724	0.5724	0.9649	0.8739
41	glutamate	Amino Acid	Glutamate Metabolism	57	LC/MS Pos Early	561	1500	148.06	56-86-0	611	591	C00025	HMDB00148	0.5487	1.06	0.9506	0.9285	1.6297	0.5446	0.7475	1.1152	0.8824	0.9524	1.2337	0.71	0.8738	0.8947	1.4816	1.4475	1.8371	1.4277	0.7603	1.1256	0.8834	1.0476	1.6868	1.1184
42	glutamine	Amino Acid	Glutamate Metabolism	53	LC/MS Pos Early	563	1291	147.076	56-85-9	5961	5746	C00064	HMDB00641	0.9297	1.0343	0.8272	0.9557	1.5364	0.736	0.8263	1.0997	0.8633	0.913	1.8068	0.974	0.7181	0.8714	1.026	1.0563	1.9962	1.7273	1.0614	1.1138	0.8028	0.8726	1.6881	1.6294
431	glutathione, oxidized (GSSG)	Amino Acid	Glutathione Metabolism	27727	LC/MS Pos Early	448	2667	613.159	103239-24-3	65359	58835	C00127	HMDB03337	0.1161	0.319	0.2555	0.2403	0.8932	0.128	1.1203	1.7757	1.1537	1.6155	2.4013	1.3089	0.1284	0.1764	0.6303	0.9669	0.899	0.8496	1.0331	1.8175	1.7268	1.8052	2.3286	1.806
430	glutathione, reduced (GSH)	Amino Acid	Glutathione Metabolism	2127	LC/MS Pos Early	496	2000	308.091	70-18-8	124886	111188	C00051	HMDB00125	0.3065	0.5631	0.4591	0.4353	1.0556	0.3232	1.2978	2.2434	1.1537	1.04	1.7166	1.164	0.4126	0.398	0.8566	1.1064	0.96	0.953	0.7514	1.3392	0.9296	1.5098	1.8821	1.2999
945	glycerate	Carbohydrate	Glycolysis, Gluconeogenesis, and Pyruvate Metabolism	1572	LC/MS Polar	1052	2070.4	105.019	600-19-1	752	732	C00258	HMDB00139	1.3647	1.001	0.8354	1.0484	1.5767	3.0946	0.9343	1.6597	0.6215	0.9714	1.224	1.4733	1.7634	0.778	0.999	0.8056	0.9473	0.7386	0.5331	1.5643	0.6138	1.0166	1.3135	0.9883
2280	glycerol 3-phosphate	Lipid	Glycerolipid Metabolism	43847	LC/MS Pos Early	100000258	580	173.021	29849-82-9	754	734	C00093	HMDB00126	0.3828	1.3136	1.3533	0.7501	0.7648	0.3758	1.3986	1.584	1.2809	0.947	0.7152	1.053	0.4048	0.7847	1.7202	1.5255	1.1359	1.222	0.8098	1.128	0.4496	1.2678	0.466	0.2749
1735	glycerophosphoethanolamine	Lipid	Phospholipid Metabolism	37455	LC/MS Polar	100001620	3075	214.049	33049-08-0	123874	110410	C01233	HMDB00114	0.5592	0.9714	0.6672	0.6832	1.3512	0.568	0.988	1.2105	0.9921	1.0079	2.2557	0.8617	0.6215	0.5487	1.3744	1.1093	1.2133	1.1022	0.7408	0.9209	1.5985	1.3152	1.8243	1.7958
2285	glycerophosphoglycerol	Lipid	Glycerolipid Metabolism	48857	LC/MS Polar	100001619	2430	245.043		439964	388990	C03274		0.7196	1.192	0.902	0.9909	0.8359	0.7064	0.896	1.3115	1.0431	0.9268	1.2568	0.7542	0.9987	1.0134	1.4693	0.9437	0.9426	0.8201	1.265	1.2971	1.0179	1.1675	1.0013	1.3054
1737	glycerophosphoinositol*	Lipid	Phospholipid Metabolism	47155	LC/MS Polar	100001621	3850	333.059	16824-65-0	167572				0.6091	0.9507	0.7442	0.7497	0.5178	0.6068	1.289	1.2734	1.1247	1.1719	1.2966	0.9523	0.5346	0.7915	1.1403	0.983	1.2969	0.7646	1.017	0.7662	1.6642	1.472	1.7901	1.3862
1731	glycerophosphorylcholine (GPC)	Lipid	Phospholipid Metabolism	15990	LC/MS Pos Early	100000269	672	258.11	28319-77-9	71920	571409	C00670	HMDB00086	0.4306	0.7686	0.5015	0.4735	0.5071	0.4817	1.3783	2.5124	1.205	1.3403	1.4391	1.3065	0.4692	0.4454	0.795	0.4907	0.5308	0.4747	1.258	1.5141	1.3605	1.6834	1.6452	1.5114
1736	glycerophosphoserine*	Lipid	Phospholipid Metabolism	57404	LC/MS Pos Early	100015666	577	260.053		3081457	2339060			1.0063	0.5172	0.5172	0.5223	0.9577	0.8313	2.1616	2.1628	1.6707	1.5355	0.7162	0.5172	1.1856	0.7282	1.2297	0.9048	0.9106	0.8727	1.1829	1.906	0.677	1.9517	1.0079	0.9937
1	glycine	Amino Acid	Glycine, Serine and Threonine Metabolism	58	LC/MS Pos Early	340	1375	76.0393	56-40-6	750	730	C00037	HMDB00123	1.0827	1.3574	0.9905	0.9431	1.3532	0.967	0.7994	1.0821	0.7573	0.8747	0.9602	0.7776	1.0095	1.1764	1.3142	1.4523	1.5217	1.3222	1.0358	0.9802	0.838	0.8684	1.1749	0.7849
2456	glycosyl-N-nervonoyl-sphingosine (d18:1/24:1)*	Lipid	Hexosylceramides (HCER)	57369	LC/MS Pos Late	100001878	3990	810.682						1.1701	1.2506	0.9685	1.074	1.5671	1.116	1.065	1.8712	0.9675	0.8895	1.3042	0.9086	0.6034	0.6179	0.6917	0.7547	0.895	1.0315	0.6424	0.732	1.1187	0.8589	1.6936	1.3054
2450	glycosyl-N-palmitoyl-sphingosine (d18:1/16:0)	Lipid	Hexosylceramides (HCER)	53013	LC/MS Pos Late	100009272	2623	700.572						0.9027	1.0847	0.864	0.9434	1.2047	0.9921	1.1911	1.6493	1.084	1.0912	1.2085	0.9884	0.4671	0.5389	0.7063	0.9889	1.0079	0.9884	0.6984	0.8851	1.8022	1.204	2.2564	1.5194
2451	glycosyl-N-stearoyl-sphingosine (d18:1/18:0)	Lipid	Hexosylceramides (HCER)	52234	LC/MS Pos Late	100001882	3053	728.604						0.8774	0.5435	0.5435	0.5796	1.1598	0.8045	0.6264	0.5435	0.5435	0.5435	1.0477	0.5435	0.5435	0.5435	0.8147	0.9764	1	1.1315	0.5435	0.5435	1.7553	1.196	1.9631	1.1326
612	glycylleucine	Peptide	Dipeptide	34398	LC/MS Pos Early	100001258	3059	189.123	869-19-2	92843	83812	C02155	HMDB00759	2.2902	0.8028	0.4824	0.9085	3.0326	2.5662	0.3077	0.3077	0.3077	0.3077	1.1279	1.6587	2.2956	0.7856	0.4054	0.9851	1.0149	1.0382	0.3077	0.3262	0.3077	0.3077	1.0867	0.9604
622	glycylvaline	Peptide	Dipeptide	18357	LC/MS Pos Early	100000487	2734	175.108	1963-21-9	97417	2006926		HMDB28854	2.5248	1	0.6513	0.8204	2.7897	1.6464	0.3532	0.3532	0.3532	0.3532	1.1177	0.7917	1.7999	0.6203	0.7507	0.9566	1.2244	1.4677	0.3532	0.3532	0.3532	0.3532	1.0957	0.9122
399	guanidinoacetate	Amino Acid	Creatine Metabolism	43802	LC/MS Pos Early	344	1937	118.061	352-97-6	763	743	C00581	HMDB00128	0.2767	0.4397	0.398	0.3259	0.4488	0.3428	1.5489	1.6408	1.5834	1.5138	1.7441	1.274	0.4671	0.5157	0.726	0.4901	0.5926	0.54	2.8601	3.5977	2.5162	4.6513	6.4211	4.4062
3435	guanine	Nucleotide	Purine Metabolism, Guanine containing	32352	LC/MS Pos Early	172	2032	152.057	73-40-5	764	744	C00242	HMDB00132	3.2999	1.3804	1.1982	1.1395	1.0679	1.3861	1.2988	3.1188	1.3083	1.0227	0.4681	1.4693	1.6917	0.5848	0.9773	0.2944	0.6025	0.5197	0.3847	0.7497	0.1583	0.6845	0.4718	0.5603
3434	guanosine	Nucleotide	Purine Metabolism, Guanine containing	1573	LC/MS Neg	1099	1662	282.084	118-00-3	6802	6544	C00387	HMDB00133	1.7	1.0685	1.0738	1.1277	2.3659	2.2054	1.1401	2.6209	0.525	0.975	0.9658	2.5312	3.0302	0.8759	1.0205	0.3255	0.6313	0.369	0.3895	1.051	0.2625	0.632	0.9209	0.9795
3429	guanosine 5'- monophosphate (5'-GMP)	Nucleotide	Purine Metabolism, Guanine containing	2849	LC/MS Pos Early	347	800	364.065	#########	6804	741	C00144	HMDB01397	0.5269	1.2729	1.0963	0.9661	0.9235	0.5761	1.2195	1.4535	1.2929	1.1961	0.9939	0.8206	0.7336	1.0205	1.7286	0.8249	1.0202	0.7814	1.0061	1.1436	0.4593	1.4838	0.8102	0.8202
3676	hippurate	Xenobiotics	Benzoate Metabolism	15753	LC/MS Neg	100000014	2106.9	178.051	495-69-2	464	451	C01586	HMDB00714	1.2907	1	1.4335	0.95	0.4429	24.3718	0.2097	0.2097	0.4212	0.2097	0.2097	1.6109	0.2097	1.654	0.2097	0.2097	0.2097	0.2097	0.8077	1.6693	0.9132	0.2097	0.2097	0.2097
65	histidine	Amino Acid	Histidine Metabolism	59	LC/MS Neg	355	755.9	154.062	5934-29-2	6274	752	C00135	HMDB00177	1.6694	1.2705	1.0634	1.2276	1.1296	1.1583	0.7071	1.0368	0.6696	0.8186	1.0596	0.8306	1.3433	1.2931	0.9744	1.0256	0.9703	0.9318	0.8314	1.2269	0.7742	0.6451	0.8931	0.8395
357	hypotaurine	Amino Acid	Methionine, Cysteine, SAM and Taurine Metabolism	590	LC/MS Polar	358	2763.4	108.013	300-84-5	107812	96959	C00519	HMDB00965	0.2887	0.8667	0.7458	0.6594	1.008	0.3058	0.8499	1.412	1.1235	1.1682	1.5244	0.7346	0.563	0.6859	1.6412	0.9983	1.3035	0.9629	1.0017	1.1844	0.9367	1.4157	1.3079	1.0984
3377	hypoxanthine	Nucleotide	Purine Metabolism, (Hypo)Xanthine/Inosine containing	3127	LC/MS Neg	171	1291.2	135.031	68-94-0	790	768	C00262	HMDB00157	0.8056	1.359	1.0137	1.1087	0.6149	0.4992	1.4364	1.9505	1.5269	2.0522	0.8566	1.0801	0.8013	0.9618	0.9863	0.3862	0.859	0.5836	1.6302	1.7876	0.5432	1.5019	1.0197	0.7854
3376	inosine	Nucleotide	Purine Metabolism, (Hypo)Xanthine/Inosine containing	1123	LC/MS Neg	361	1602.1	267.074	58-63-9	6021	21241953	C00294	HMDB00195	0.7115	0.7053	0.619	0.8567	1.9962	1.0262	1.1122	1.8292	0.754	1.1001	2.2107	1.8634	1.5623	0.6241	0.8348	0.4449	1.0608	0.5576	0.4723	1.4906	0.6116	0.9738	2.1581	2.1007
3375	inosine 5'-monophosphate (IMP)	Nucleotide	Purine Metabolism, (Hypo)Xanthine/Inosine containing	2133	LC/MS Neg	362	650	347.04	4691-65-0	8582	5482599	C00130	HMDB00175	0.2749	1.3796	1	0.2129	0.9873	0.2129	0.2129	0.5597	0.4089	1.2271	1.2358	0.2129	0.2129	1.3962	14.3943	1.8484	2.3826	1.5968	0.2839	0.54	0.2129	0.6237	0.2129	0.2129
292	isoleucine	Amino Acid	Leucine, Isoleucine and Valine Metabolism	1125	LC/MS Pos Early	376	2800	132.102	73-32-5	6306	769	C00407	HMDB00172	2.0621	1.7218	1.0793	1.492	0.9723	1.1586	0.9636	1.2336	0.8976	1.0093	0.9907	1.3764	1.1814	1.2813	0.9612	0.8442	0.8634	0.9187	1.0638	1.2498	0.6947	0.7288	0.9263	0.8129
646	isoleucylglycine	Peptide	Dipeptide	40008	LC/MS Neg	100003169	1992	187.109	868-28-0	342532	303621		HMDB28907	3.7834	0.9409	0.6043	1.8612	4.2026	3.5039	0.259	0.355	0.1327	0.1472	1.6836	1.9071	3.9876	1.092	0.5048	0.989	1.135	1.011	0.1813	0.334	0.2069	0.2163	1.1993	1.065
1133	itaconate	Energy	TCA Cycle	18373	LC/MS Polar	100000455	2969	129.019	97-65-4	811	789	C00490	HMDB02092	0.0962	0.1333	0.0992	0.1113	0.1596	0.1083	1.615	4.562	2.7224	2.437	1.4721	1.5335	0.0571	0.067	0.2688	0.5279	0.4613	0.2485	5.1919	6.2345	4.8125	6.0326	6.9356	5.4705
942	lactate	Carbohydrate	Glycolysis, Gluconeogenesis, and Pyruvate Metabolism	527	LC/MS Polar	482	1468.8	89.0244	79-33-4	612	592	C00186	HMDB00190	0.8072	1.0065	0.9935	0.9863	0.4137	0.7443	1.9274	1.858	2.1817	2.1296	1.264	2.2733	0.6352	1.3342	1.6373	0.6213	0.713	0.4602	1.8019	2.0627	0.6335	1.3444	0.6425	0.4811
257	leucine	Amino Acid	Leucine, Isoleucine and Valine Metabolism	60	LC/MS Pos Early	397	2864	132.102	61-90-5	5246661	4414789			2.5619	1.8041	1.2234	1.5221	1.3701	1.5419	0.799	1.0369	0.7021	0.9327	1.0981	1.4769	1.7973	1.6863	0.955	0.9631	0.8784	0.9294	0.9131	1.0952	0.4986	0.6173	0.8656	0.7858
659	leucylalanine	Peptide	Dipeptide	40010	LC/MS Pos Early	100003179	2801	203.139	7298-84-2	259321	227625		HMDB28922	1.8349	0.2356	0.1509	0.325	7.5923	6.0748	0.1509	0.1509	0.1509	0.1509	1.1408	2.0056	6.1073	0.2246	0.1792	0.5199	0.8592	0.5625	0.1509	0.1509	0.1509	0.1509	1.8997	1.4243
828	leucylglutamine*	Peptide	Dipeptide	48189	LC/MS Pos Early	100003183	2620	260.161		4305457	3511125		HMDB28927	1.2064	0.0543	0.1037	0.2099	5.9706	4.2726	0.0543	0.0543	0.0543	0.0543	1.0838	1.3248	4.2317	0.2394	0.0543	0.301	0.5636	0.4101	0.0543	0.0543	0.0543	0.0543	1.279	1
664	leucylglycine	Peptide	Dipeptide	40045	LC/MS Pos Early	100003185	2778	189.123	686-50-0	79070	71402		HMDB28929	3.5994	0.3858	0.2176	0.7477	6.8547	5.651	0.0912	0.0683	0.0683	0.0683	1.4804	2.8386	5.2048	0.3007	0.2208	1	1.1961	1.0496	0.0683	0.1085	0.1933	0.1126	1.7403	1.5263
2497	lignoceroyl sphingomyelin (d18:1/24:0)	Lipid	Sphingomyelins	57330	LC/MS Pos Late	100006298	3437	815.7	60037-60-7	24846875			0.9724	1.01	0.8737	0.8785	1.3059	1.0042	0.9958	1.2421	0.9204	0.9352	1.2909	0.8555	0.6753	0.654	1.013	1.2343	1.3911	1.136	0.5578	0.6489	1.0129	0.8101	1.4297	1.0961
91	lysine	Amino Acid	Lysine Metabolism	1301	LC/MS Pos Early	407	2850	147.113	56-87-1	5962	5747	C00047	HMDB00182	2.0557	1.8839	1.2045	1.1589	1.0886	1.0186	0.6409	0.7666	0.6572	0.9996	1.0004	0.8404	1.1374	1.2847	0.8598	0.9139	0.8848	1.0344	1.1255	1.3451	0.9555	0.6899	0.9817	0.9369
1129	malate	Energy	TCA Cycle	1303	LC/MS Neg	409	615.6	133.014	6915-15-7	525	510	C00149	HMDB00156	0.3597	0.4945	0.6898	0.4404	1.2018	0.3931	1.0412	1.2323	0.8988	0.8726	1.7881	0.9588	0.4001	0.476	0.8017	1.4219	1.3802	1.1709	0.9001	1.3242	1.2988	1.1706	1.7001	1.2348
1146	malonate	Lipid	Fatty Acid Synthesis	15872	LC/MS Polar	818	3447	103.004	141-82-2;26522-22-85-0	867	844	C00383	HMDB00691	0.9776	0.5877	0.6807	1.6651	0.3833	1.0224	0.6237	2.2833	1.1245	0.7566	1.2969	1.7073	1.1765	0.9641	1.4221	0.9471	0.7136	0.5936	0.7878	1.1405	1.249	1.3203	1.086	0.8849
1040	mannitol/sorbitol	Carbohydrate	Fructose, Mannose and Galactose Metabolism	46142	LC/MS Polar	100001740	2320	181.072		5780	440	C00794	HMDB00247	0.9273	1.2867	0.8142	0.9266	0.3102	1.8639	1.4126	2.037	1.2947	1.3816	0.8211	1.9061	0.8376	1.0727	2.4328	0.7399	0.6226	0.509	1.9293	1.4264	0.7301	1.0996	0.8959	0.5603
1234	mead acid (20:3n9)	Lipid	Polyunsaturated Fatty Acid (n3 and n6)	35174	LC/MS Neg	100001472	5650	305.249	20590-32-3	5312531	4471956		HMDB10378	1.2953	0.3891	0.709	0.7283	1.4981	1.104	1.5665	2.2896	1.0754	0.3891	0.8356	1.4853	1.5179	1	1.0532	0.5539	0.3891	0.8395	0.9758	0.3891	0.3891	0.6234	0.3891	0.8908
332	methionine sulfoxide	Amino Acid	Methionine, Cysteine, SAM and Taurine Metabolism	18374	LC/MS Pos Early	100000039	1272	166.053	3226-65-1	158980	139840	C02989	HMDB02005	2.1874	1.4552	1.1852	1.3916	0.8098	2.083	1.0135	1.5645	0.5858	0.8149	0.9865	1.807	1.8804	1.5421	1.4339	0.9715	0.7171	0.8129	0.7435	1.0384	0.7076	0.6191	0.8878	0.9776
1404	methylmalonate (MMA)	Lipid	Fatty Acid Metabolism (also BCAA Metabolism)	1496	LC/MS Polar	418	3078.4	117.019	516-05-2	487	473	C02170	HMDB00202	0.3143	0.7297	0.3143	0.3143	0.5214	0.7687	0.9726	1.6723	1	1.6113	2.7534	1.3705	0.8125	0.3143	0.6819	0.9004	0.9183	0.8482	4.5498	5.1934	3.7508	3.2986	2.7589	3.682
3524	methylphosphate	Nucleotide	Purine and Pyrimidine Metabolism	37070	LC/MS Pos Early	100001805	544	113	7023-27-0	13130	12578		HMDB61711	0.8072	1.4403	0.9522	1.0518	0.5631	0.8659	1.19	1.478	0.9294	1.1187	0.5881	1.1604	1.0367	1.2531	1.559	0.6349	0.6059	0.6627	1.2767	1.4975	0.7206	1.4881	0.9633	0.6539
308	methylsuccinate	Amino Acid	Leucine, Isoleucine and Valine Metabolism	15745	LC/MS Polar	2051	2800	131.035	498-21-5	10349	9922		HMDB01844	0.6217	0.8228	0.7183	0.5639	0.9396	0.6607	1	2.5425	1.4618	1.2131	1.2792	0.7667	0.5483	0.5483	0.978	0.9182	1.092	0.6721	5.7986	6.6555	2.5659	5.0916	4.4078	4.6989
1698	myo-inositol	Lipid	Inositol Metabolism	1124	LC/MS Polar	363	3506.3	225.062	87-89-8	892	10239179	C00137	HMDB00211	0.2569	0.3536	0.4126	0.4574	0.75	0.25	1.0217	1.1729	1.1691	1.0188	2.3437	1.0456	0.2605	0.3142	0.5322	0.9812	0.5867	0.5262	1.1686	1.4317	1.9112	1.3399	1.2903	1.7219
115	N,N,N-trimethyl-5-aminovalerate	Amino Acid	Lysine Metabolism	57687	LC/MS Pos Early	100015962	2186	160.133			34236878			0.2507	0.2507	0.2507	0.2507	0.6905	0.2507	0.2507	0.2507	1.376	1.042	0.8868	0.2507	1.2916	0.2507	1	0.49	1.4115	0.7424	1.6137	1.9225	0.2507	1.059	0.8416	0.5744
30	N-acetylalanine	Amino Acid	Alanine and Aspartate Metabolism	1585	LC/MS Polar	1110	1564.8	130.051	97-69-8	88064	79449	C02847	HMDB00766	1.0044	1.1095	0.8436	0.8396	1.8628	0.618	0.7592	1.0936	0.9283	1.2939	1.3282	0.7391	0.9864	0.7723	1.0518	1.1935	1.2199	1.2519	0.6582	0.9956	0.8415	0.9751	1.0252	1.0369
35	N-acetylaspartate (NAA)	Amino Acid	Alanine and Aspartate Metabolism	22185	LC/MS Polar	100000787	3143	174.041	997-55-7;997-55-7	65065	58576	C01042	HMDB00812	0.3978	1.529	1.2821	1.1863	0.719	0.4627	1.0267	2.7722	1.7527	1.8305	0.8377	0.8997	1.073	0.9733	1.3261	0.3065	0.3872	0.3995	1.2691	1.7816	0.2543	1.0517	0.3682	0.3914
1113	N-acetylglucosamine/N-acetylgalactosamine	Carbohydrate	Aminosugar Metabolism	46539	LC/MS Pos Early	100006435	715	222.097		24139			HMDB00215	2.3434	1.0623	0.9516	1.4235	0.9685	1.0623	1.1944	1.5486	1.133	1.3215	0.7548	1.8375	1.1716	0.737	0.9306	0.4576	0.1815	0.108	1.0315	1.0422	0.2293	0.9174	0.6538	0.3582
44	N-acetylglutamate	Amino Acid	Glutamate Metabolism	15720	LC/MS Polar	100000282	3106	188.056	#########	70914	1266066	C00624	HMDB01138	0.4356	0.5394	0.6136	0.4356	1.0694	0.4356	0.813	1.2608	1.2027	0.9928	1.3898	0.6716	0.4492	0.4601	1.0427	0.7363	1.0496	1.0072	0.7802	1.2489	0.7822	1.0856	1.4438	1.095
45	N-acetylglutamine	Amino Acid	Glutamate Metabolism	33943	LC/MS Pos Early	100001253	845	189.087	2490-97-3	182230	158492	C02716	HMDB06029	0.2184	2.259	0.2184	0.292	164.631	0.4591	0.8106	0.962	0.7406	1.038	226.499	0.5813	0.54	0.2184	0.6233	167.43	269.389	171.722	0.652	8.7927	258.394	0.758	457.559	296.886
328	N-acetylmethionine	Amino Acid	Methionine, Cysteine, SAM and Taurine Metabolism	1589	LC/MS Neg	1083	1787	190.054	65-82-7	448580	395338	C02712	HMDB11745	1.6372	1.3225	0.9878	0.9734	2.1597	0.9589	0.5832	0.5944	0.737	1.0433	1.4945	0.7916	1.4261	1.2932	0.8834	1.3289	1.1666	1.4526	0.7341	0.8584	0.616	0.6654	1.0157	1.0122
333	N-acetylmethionine sulfoxide	Amino Acid	Methionine, Cysteine, SAM and Taurine Metabolism	45428	LC/MS Pos Early	100005463	880	208.064	108646-71-5	193368	167798			1.5015	1.471	1.1928	1.1734	0.5336	1.041	0.9119	1.2904	0.6952	1.1798	0.6735	1.3305	1.4985	1.3059	1.0511	0.7445	0.46	0.4393	0.959	1.1897	0.3622	0.7717	0.4219	0.5722
1099	N-acetylneuraminate	Carbohydrate	Aminosugar Metabolism	32377	LC/MS Pos Early	1162	660	310.113	131-48-6	439197	10292217	C00270	HMDB00230	0.6015	1.2983	0.8061	0.7848	0.4367	0.6948	1.1285	2.4417	0.9908	0.9928	0.8689	1.0256	0.9915	1.0414	1.393	0.7407	0.7333	0.4162	1.2421	1.3698	1.0072	1.2237	1.6252	1.0363
10	N-acetylserine	Amino Acid	Glycine, Serine and Threonine Metabolism	37076	LC/MS Pos Early	100001851	800	148.06	97-14-3	65249	58744		HMDB02931	1.207	1.481	0.8246	1	0.2697	0.9174	2.3367	4.135	2.9171	2.8826	0.5873	1.4973	0.834	0.9572	1.2848	0.3426	0.2006	0.2006	1.6116	2.1017	0.2065	1.9855	0.6063	0.4559
359	N-acetyltaurine	Amino Acid	Methionine, Cysteine, SAM and Taurine Metabolism	48187	LC/MS Neg	100005466	800	166.018		159864	140553			0.2996	0.6033	0.688	0.5698	0.5564	0.7959	2.6021	3.2271	2.6302	2.2574	3.0843	2.0292	0.6483	0.8319	1.2809	0.9736	1.0264	0.6904	1.1747	2.6405	0.9165	1.8306	1.4822	0.7898
17	N-acetylthreonine	Amino Acid	Glycine, Serine and Threonine Metabolism	33939	LC/MS Neg	100001274	821.6	160.061	17093-74-2	152204	3841173			0.8935	0.9643	0.6736	0.6686	1.1902	0.631	0.7882	1.3645	1.1299	1.1631	1.2484	0.8556	1.0069	0.936	1.1398	1.0637	0.9931	1.0651	0.8118	1.1075	0.7475	0.9918	1.3059	1.0141
4053	N-glycolylneuraminate	Xenobiotics	Food Component/Plant	37123	LC/MS Polar	100001491	3327.5	324.094	1113-83-3	123802	3794850	C03410	HMDB00833	0.543	0.8597	0.5489	0.5447	0.394	0.394	1.5934	1.598	1.3111	1.1669	0.8201	1	0.852	0.9186	4.8179	0.7266	0.5948	0.4511	1.4235	1.4033	1.2955	3.7652	1.1509	1.7498
2408	N-palmitoyl-sphinganine (d18:0/16:0)	Lipid	Dihydroceramides	52604	LC/MS Pos Late	100009028	3090	540.535	5966-29-0	5283572	4446685		HMDB11760	0.4775	0.4775	0.4775	0.4775	0.4775	0.4775	0.5798	0.4775	1	0.9515	2.0474	0.8859	0.4775	0.4775	0.4775	0.4775	0.4775	0.4775	0.4775	0.4775	1.074	0.4775	1.434	1.0767
2416	N-palmitoyl-sphingosine (d18:1/16:0)	Lipid	Ceramides	44877	LC/MS Pos Late	1518	2893	538.519	24696-26-2	5283564	4446677		HMDB04949	0.7628	0.977	0.6699	0.7215	0.6824	0.7387	1.3529	2.1118	1.3573	1.282	1.4467	1.0501	0.5093	0.5891	0.632	0.6351	0.7104	0.5972	1.0311	1.1265	1.3015	1.023	1.9283	1.2135
98	N6,N6,N6-trimethyllysine	Amino Acid	Lysine Metabolism	1498	LC/MS Pos Early	189	2825	189.16	23284-33-5	440120	140379	C03793	HMDB01325	2.1389	1.7798	0.9783	0.7074	0.7493	0.9625	0.8327	0.9555	1.0217	1.697	2.413	0.5686	0.6459	1.1195	0.5686	0.7182	0.5686	1.0237	1.4673	1.6473	1.1376	0.6628	1.6061	0.9374
1206	nervonate (24:1n9)*	Lipid	Long Chain Fatty Acid	52674	LC/MS Neg	100001231	6804	365.342	506-37-6	5281120	4444565	C08323	HMDB02368	1.091	0.7613	0.5195	0.6316	1.2094	1.3574	1.339	2.8138	1.2229	1.1058	0.6768	0.9495	0.5149	0.6506	0.6625	0.815	1.2535	1.0505	0.598	0.4315	1.4185	0.6381	2.2827	1.4821
3543	nicotinamide	Cofactors and Vitamins	Nicotinate and Nicotinamide Metabolism	594	LC/MS Pos Early	432	1942	123.055	98-92-0	936	911	C00153	HMDB01406	0.2849	0.4071	0.3489	0.2764	0.2531	0.305	2.6269	3.3764	2.1412	2.2738	2.7412	1.8213	0.348	0.3024	0.4773	0.3212	0.3307	0.2973	1.6802	1.5227	2.1679	1.9755	2.963	2.5135
3547	nicotinamide adenine dinucleotide (NAD+)	Cofactors and Vitamins	Nicotinate and Nicotinamide Metabolism	5278	LC/MS Neg	1310	1434	662.102	53-84-9	5893	5681	C00003	HMDB00902	0.5614	1.0456	0.9544	0.9277	1.436	0.5508	0.5508	0.5508	0.5508	0.5508	0.5508	0.5508	0.883	0.9366	1.4403	1.334	1.4504	1.3007	0.5508	0.5508	0.5508	0.5508	0.5508	0.5508
176	O-methyltyrosine	Amino Acid	Tyrosine Metabolism	37451	LC/MS Pos Early	100002078	2790	196.097	1080-06-4	76957	69406		HMDB14903	1.0597	1.1085	1.0179	1.0873	1.2098	1.1906	0.3338	0.3338	0.3338	0.3338	0.4976	0.3338	1.05	1.0225	0.871	1.0536	0.6821	0.9821	0.3338	0.3338	0.3472	0.5404	0.4824	0.49
444	ophthalmate	Amino Acid	Glutathione Metabolism	34592	LC/MS Pos Early	100001311	2085	290.135	495-27-2	7018721	7993181		HMDB05765	0.5979	1.1912	1.1742	1	1.3682	0.586	0.1669	0.1669	0.2814	0.1669	0.1669	0.1669	1.4775	1.4802	2.7873	1.5103	2.2429	1.8998	0.2809	0.4988	0.1669	0.8173	0.2844	0.2457
3456	orotate	Nucleotide	Pyrimidine Metabolism, Orotate containing	1505	LC/MS Polar	445	1638.1	155.01	50887-69-9	967	942	C00295	HMDB00226	0.9346	1.283	2.6055	2.5586	3.5596	0.7348	0.3156	0.4062	0.436	0.4001	0.4989	0.1348	1.34	1.5892	1.805	3.5622	8.6848	6.7768	0.2075	0.1687	1.1775	0.1516	1.0654	0.8074
3458	orotidine	Nucleotide	Pyrimidine Metabolism, Orotate containing	35172	LC/MS Polar	100001416	2250	287.052	314-50-1	92751	83729		HMDB00788	0.5673	1.4232	1.3223	1.3013	2.5265	0.7636	0.5362	0.8006	0.6734	0.6918	0.7492	0.3605	1.3365	1.3957	2.0814	1.7787	2.1947	2.432	0.7405	0.7988	0.7347	0.8503	1.1497	1.1706
3748	p-cresol sulfate	Xenobiotics	Benzoate Metabolism	36103	LC/MS Neg	100001315	2890	187.007	3233-57-7	4615423	3806480		HMDB11635	0.9035	0.595	2.503	2.3005	0.8531	67.6176	1.5653	1.4611	0.68	0.5505	0.8859	1.5099	1.1649	1.8117	1.1845	0.9548	0.2894	0.4303	0.8305	47.139	5.9123	0.4113	1.0452	0.5806
2489	palmitoyl dihydrosphingomyelin (d18:0/16:0)*	Lipid	Dihydrosphingomyelins	52434	LC/MS Pos Late	100008954	2290	705.591		9939965	8115586			0.8831	0.8388	0.7464	0.839	0.7484	0.8538	1.127	1.3704	1.0775	1.1768	0.974	1.0078	0.9237	0.9619	1.1789	1.0147	1.0493	0.8416	0.8965	1.0728	0.9922	1.1353	1.2575	1.1062
2493	palmitoyl sphingomyelin (d18:1/16:0)	Lipid	Sphingomyelins	37506	LC/MS Pos Late	100002107	2168	703.575	6254-89-3	9939941	8115562			0.8123	0.8292	0.803	0.8867	0.9091	0.8971	0.9625	1.1296	1.0066	1.0039	1.1368	0.7712	0.9323	0.8834	1.1714	1.2817	1.2049	1.0864	0.8964	1.0094	1.0118	0.9961	1.4757	1.1394
1445	palmitoylcarnitine (C16)	Lipid	Fatty Acid Metabolism(Acyl Carnitine)	44681	LC/MS Pos Late	100000776	1425	400.342	6865-14-1	461	448	C02990	HMDB00222	0.5954	0.436	0.2842	0.3746	2.3198	0.4184	1.0893	2.1334	1.3251	1.4493	4.4515	1.3015	0.615	0.4862	0.304	2.4641	1.9044	0.7673	0.6565	0.9107	3.3226	0.5094	4.4832	1.4717
3570	pantothenate	Cofactors and Vitamins	Pantothenate and CoA Metabolism	1508	LC/MS Pos Early	1024	1667	220.118	137-08-6	6613	6361	C00864	HMDB00210	0.8283	1.1525	0.8883	0.9705	1.1136	0.9816	0.7482	1.1496	0.7914	0.8988	1.4183	1.0326	0.7663	0.8303	1.2342	0.8822	1.3717	1.0184	1.1384	0.9662	1.1603	0.8015	1.8344	1.4228
4404	penicillin G	Xenobiotics	Drug - Antibiotic	37468	LC/MS Neg	100002155	3855	333.091	69-57-8	5904	2259	C05551	HMDB15186	1.2647	1.772	1.3146	1.6915	0.3411	1.0518	0.842	1.0059	1.1991	1.055	0.3444	1.3327	0.8907	1.1321	0.9941	0.3831	0.5097	0.3584	1.9453	1.2815	0.2854	0.6263	0.5275	0.2903
4827	phenol red	Xenobiotics	Chemical	36817	LC/MS Neg	100001724	3665.9	353.049	143-74-8	4766	4602	C12600		1.2714	1.6765	1.2644	1.4233	0.2367	1.0124	0.9489	0.9876	1.1613	1.0788	0.2807	1.3818	0.8474	1.0532	1.0845	0.3727	0.4463	0.2866	1.9477	1.4216	0.317	0.6836	0.5605	0.2597
149	phenol sulfate	Amino Acid	Tyrosine Metabolism	32553	LC/MS Neg	100001510	2156	172.991	937-34-8	74426	67018	C02180	HMDB60015	0.398	1.1013	2.1456	0.8987	1.2658	11.2111	0.4611	2.0441	0.6995	0.7822	0.9635	0.7618	1.0671	1.1841	1.0365	0.7413	0.4731	0.6566	1.5923	13.1199	1.6657	0.649	0.398	0.398
897	phenylacetylglycine	Peptide	Acetylated Peptides	33945	LC/MS Neg	100001275	2375	192.067	500-98-1	68144	61452	C05598	HMDB00821	0.7023	1.287	0.8063	1.0355	0.3764	17.649	1.062	2.0278	2.1398	1.9565	1.47	1.6249	0.7629	0.9645	0.8818	0.9181	0.6986	0.4725	1.4304	1.6302	1.1883	0.8514	0.8519	0.6527
116	phenylalanine	Amino Acid	Phenylalanine Metabolism	64	LC/MS Pos Early	460	2878	166.086	63-91-2	6140	5910	C00079	HMDB00159	1.8902	1.513	1.0298	1.3451	1.1586	1.1809	0.8882	1.135	0.7954	0.9702	1.0447	1.2046	1.3297	1.2079	0.9427	0.8637	0.9127	0.8978	0.8387	1.0944	0.4579	0.7049	0.8719	0.7466
711	phenylalanylalanine	Peptide	Dipeptide	41374	LC/MS Pos Early	100003589	2909	237.123	3918-87-4	5488196	4589716			2.1678	0.4572	0.5066	0.7215	4.2775	3.089	0.2538	0.2531	0.1724	0.1724	1.3128	1.7411	3.0729	0.7709	0.6061	1.1127	1	1.0228	0.1724	0.3104	0.2275	0.1724	1.7582	1.4031
715	phenylalanylglycine	Peptide	Dipeptide	41370	LC/MS Pos Early	100003588	2898	223.108	721-90-4	98207	88678		HMDB28995	2.2869	1.2141	0.9651	1.1109	3.0542	2.4063	0.3919	0.3632	0.2784	0.3696	1.1818	1.171	2.3788	1.5549	0.9336	1.5566	1.0349	1.5884	0.3631	0.4349	0.296	0.3245	0.9505	0.8624
1143	phosphate	Energy	Oxidative Phosphorylation	42109	LC/MS Pos Early	461	576	98.9842	7664-38-2	1061	1032	C00009	HMDB01429	0.9086	1.6258	0.8919	1.2545	0.6953	1.0283	0.9605	1.1509	1.036	1.0994	0.8149	1.5261	0.7667	0.8689	0.9272	0.6806	1.1833	0.9857	1.6763	1.1312	0.7787	0.9287	1.4866	1.0143
940	phosphoenolpyruvate (PEP)	Carbohydrate	Glycolysis, Gluconeogenesis, and Pyruvate Metabolism	597	LC/MS Neg	463	587.3	166.975	10526-80-4	1005	980	C00074	HMDB00263	0.3034	1.9008	1.903	0.9412	0.1905	0.3024	0.8895	0.7961	1.1115	1.0618	0.4297	0.1512	0.3497	1.6642	2.4076	1.9135	0.8692	1.2195	1.7897	1.7686	1.0588	2.6997	0.7384	0.4384
1733	phosphoethanolamine	Lipid	Phospholipid Metabolism	1600	LC/MS Neg	1026	638	140.012	1071-23-4	1015	990	C00346	HMDB00224	0.4576	1.0777	1.0636	0.9072	0.6887	0.5203	1.742	3.4923	2.1443	2.171	0.8368	1.5865	0.989	0.9632	1.6582	0.5502	0.7238	0.5569	1.7369	2.5551	0.7209	2.1625	1.011	0.9344
376	proline	Amino Acid	Urea cycle; Arginine and Proline Metabolism	1898	LC/MS Pos Early	480	1603	116.071	147-85-3	145742	128566	C00148	HMDB00162	1.3806	1.1245	0.8751	0.9871	1.5518	0.0357	0.6299	0.8748	0.5888	0.7375	0.9215	0.9191	1.3253	0.9931	0.9844	1.3529	1.2479	1.1417	1.0069	1.2499	1.5472	0.8879	1.7579	1.4228
1401	propionylcarnitine (C3)	Lipid	Fatty Acid Metabolism (also BCAA Metabolism)	32452	LC/MS Pos Early	100001162	2590	218.139	17298-37-2	107738	96904	C03017	HMDB00824	0.2559	0.2559	0.2559	0.2559	0.287	0.2559	1.3686	2.3247	1.1164	1.1355	1.4228	0.9034	0.2559	0.2559	0.2559	0.3915	0.544	0.2559	1.767	2.5666	0.6342	0.9518	0.8433	1.0482
1596	prostaglandin E2	Lipid	Eicosanoid	7746	LC/MS Neg	487	4573	351.218	363-24-6	5280360	4444059	C00584	HMDB01220	0.3493	0.3493	0.3493	0.3493	0.3493	0.3493	1.5713	2.5447	1.1761	1.0642	0.8093	0.3493	0.3493	0.3493	0.3493	0.3493	0.3493	0.3493	0.7254	1.1236	2.4567	0.9358	0.3992	0.5775
3470	pseudouridine	Nucleotide	Pyrimidine Metabolism, Uracil containing	33442	LC/MS Neg	821	1100	243.062	1445-07-4	15047	21403010	C02067	HMDB00767	0.7603	0.8504	1.3208	1.2385	0.6658	5.5368	1.0789	1.6489	0.9122	1	1.4254	1.3733	0.3449	0.3449	0.3449	0.4488	0.547	0.3449	0.7633	2.572	0.8055	1.0381	1.321	0.6612
3622	pterin	Cofactors and Vitamins	Pterin Metabolism	43023	LC/MS Neg	100004216	1370	162.042	22363-60-4	73000	65806	C00715	HMDB00802	0.2384	0.6017	0.55	0.5791	1.2489	0.2423	1.2313	1.4889	1.5101	1.2793	1.7847	0.7687	0.2384	0.2384	0.2384	0.2384	0.2384	0.2384	0.2384	0.2384	0.2384	0.2384	0.2384	0.2384
407	putrescine	Amino Acid	Polyamine Metabolism	1408	LC/MS Pos Early	49	3027	89.1073	110-60-1	1045	13837702	C00134	HMDB01414	0.6091	1.2193	0.9843	0.8307	0.9558	0.888	0.8031	1.3827	0.8038	0.9637	1.9147	0.8838	0.9634	0.8849	1.4543	1.0456	1.4352	1.1914	0.6977	1.0157	1.6175	1.2313	2.3911	2.0283
3673	pyridoxal	Cofactors and Vitamins	Vitamin B6 Metabolism	1651	LC/MS Pos Early	491	2343	168.065	65-22-5	1050	1021	C00250	HMDB01545	0.766	1.2035	0.7701	0.8858	1.7705	0.6198	0.7005	1.0726	0.8015	2.7522	1.3629	0.4942	1.1601	0.4942	0.4942	0.5404	0.9969	0.7087	1.0044	1.0962	0.9326	1.0031	1.8277	2.2045
3670	pyridoxamine	Cofactors and Vitamins	Vitamin B6 Metabolism	2150	LC/MS Pos Early	568	2975	169.097	58052-48-5	1052	1023	C00534	HMDB01431	0.8266	1.1221	1.2499	1.1511	0.4862	0.7608	1.054	1.2749	1.0826	1.6351	0.7355	1.3975	1.0248	0.8598	0.9752	0.3477	0.5426	0.403	1.4481	2.0836	0.7525	1.749	0.9406	0.6471
3668	pyridoxine (Vitamin B6)	Cofactors and Vitamins	Vitamin B6 Metabolism	608	LC/MS Neg	936	1657	168.067	58-56-0	1054	1025	C00314	HMDB02075	1.0926	1.3868	1.3923	1.4132	0.8764	0.8404	1.5454	1.6329	1.4106	2.5601	3.4144	2.1109	0.9074	0.7478	0.6488	0.3484	0.4609	0.2516	1.1419	1.094	0.2184	0.4476	0.5547	0.404
51	pyroglutamine*	Amino Acid	Glutamate Metabolism	46225	LC/MS Pos Early	100001540	1900	129.066	2353-44-8	134508	118562			0.5918	1.18	1.0068	1.0527	1.0528	0.8613	1.1322	1.779	1.172	1.1745	1.1542	1.0996	0.9039	0.869	1.1449	0.7852	0.8157	0.9213	0.9932	1.6432	0.4708	0.7955	0.8406	0.6863
941	pyruvate	Carbohydrate	Glycolysis, Gluconeogenesis, and Pyruvate Metabolism	48990	LC/MS Polar	823	1083	87.0088	127-17-3	1060	96901	C00022	HMDB00243	0.8964	0.4008	0.4008	0.4008	0.4008	1.3246	0.8947	0.4008	1.1036	1.4635	1.2505	2.0309	0.4008	0.4008	0.7058	0.664	0.5584	0.4008	1.8961	1.7192	0.533	1.521	0.4008	0.579
959	ribose	Carbohydrate	Pentose Metabolism	1471	LC/MS Polar	914	1508.2	195.051	50-69-1	5779	4470639	C00121	HMDB00283	0.4629	0.9867	0.4629	1	0.9925	0.4629	0.4629	1.7357	0.7423	1.6767	1.8914	1.5394	0.7799	0.4629	0.4629	0.4629	0.4629	0.4629	0.4629	0.4629	0.4629	0.945	1.0776	1.3463
339	S-adenosylhomocysteine (SAH)	Amino Acid	Methionine, Cysteine, SAM and Taurine Metabolism	42382	LC/MS Neg	197	1832.4	383.114	979-92-0	439155	16788012	C00021	HMDB00939	0.5373	0.5373	0.5373	0.5373	0.6805	0.5373	0.5373	1.2938	0.5373	0.9911	1.1392	0.5373	0.5373	0.5373	0.5373	0.8382	1.0089	0.7796	0.5949	0.8684	1.7349	1.1063	1.1114	1.0486
338	S-adenosylmethionine (SAM)	Amino Acid	Methionine, Cysteine, SAM and Taurine Metabolism	15915	LC/MS Pos Early	1263	3002	399.144	24346-00-7;86867-01-8;86867-0108	34756		C00019	HMDB01185	0.7449	0.7449	0.7449	0.7449	1.0272	0.7449	0.7449	0.7449	1	0.7449	1.1541	0.7449	0.7449	0.7449	0.7449	0.7449	0.7449	0.7609	0.7449	0.7449	0.8809	1.0007	1.0375	0.9765
953	sedoheptulose-7-phosphate	Carbohydrate	Pentose Phosphate Pathway	35649	LC/MS Neg	100001628	599.6	289.033	2646-35-7	616	596	C05382	HMDB01068	0.1855	1.5897	1.2817	0.7152	0.1517	0.2076	1.5159	1.8084	1.5327	1.9078	1.2104	0.7896	0.359	1.3611	1.5927	0.7658	0.453	0.6116	1.7106	1.6576	0.502	2.1131	0.4888	0.5335
9	serine	Amino Acid	Glycine, Serine and Threonine Metabolism	1648	LC/MS Pos Early	503	1239	106.05	56-45-1	5951	5736	C00065	HMDB00187	1.5891	1.8757	1.2242	1.2345	0.9139	0.9417	0.798	1.0128	0.7827	0.915	1.0344	0.8272	1.0639	1.5504	1.1187	1.2369	1.0141	1.0674	0.8989	0.9872	0.6896	0.7027	0.9228	0.7499
410	spermidine	Amino Acid	Polyamine Metabolism	485	LC/MS Pos Early	50	3355	146.165	124-20-9	1102	1071	C00315	HMDB01257	0.4215	0.9334	0.6228	0.7223	2.9232	0.6277	0.5755	1.1877	0.6502	0.5556	3.6143	1.8124	1.5838	0.9409	0.9656	3.7307	6.9207	7.3546	0.8731	1.0344	2.8813	0.4847	6.5116	4.2163
2504	sphingomyelin (d17:1/16:0, d18:1/15:0, d16:1/17:0)*	Lipid	Sphingomyelins	52433	LC/MS Pos Late	100006314	2082	689.559	121999-58-4	28532779			0.9208	0.8231	0.8508	0.9021	0.758	0.9438	1.0603	1.4628	1.1844	1.0123	0.9667	0.8636	0.9877	1.0657	1.0706	1.0587	1.1453	0.8938	0.976	1.2273	0.9091	1.0744	1.3398	1.0204
2502	sphingomyelin (d18:1/14:0, d16:1/16:0)*	Lipid	Sphingomyelins	42463	LC/MS Pos Late	100004328	1998	675.544		11433862	9608732		HMDB12097	0.8493	0.6179	0.7414	0.8836	1.0065	0.8025	0.9232	1.1433	1.0647	0.9394	1.0701	0.8125	0.8983	0.9066	1.0863	1.3864	1.5161	1.2274	0.8694	1.0354	0.9935	1.0233	1.5176	1.2363
2507	sphingomyelin (d18:1/17:0, d17:1/18:0, d19:1/16:0)	Lipid	Sphingomyelins	52615	LC/MS Pos Late	100008920	2312	717.591	121999-64-2				0.8468	0.7268	0.6511	0.7492	0.6063	0.7601	1.0981	1.2885	1.0915	1.0483	0.6956	0.8319	1.0537	0.9898	1.1189	0.9746	1.143	0.8253	0.9927	1.0073	1.0728	1.1215	1.2649	1.1025
2508	sphingomyelin (d18:1/18:1, d18:2/18:0)	Lipid	Sphingomyelins	37529	LC/MS Pos Late	100002106	2167	729.591	108392-10-5	6443882	4947837		HMDB12101	0.996	0.887	0.8203	1.0623	0.662	0.9745	1.3461	1.4749	1.1926	1.0698	0.8829	1.2086	1.004	0.9464	1.0172	0.8295	0.9568	0.7838	0.9276	1.8238	1.0364	1.2799	1.23	0.8354
2510	sphingomyelin (d18:1/20:0, d16:1/22:0)*	Lipid	Sphingomyelins	48490	LC/MS Pos Late	100006290	2685	759.638			23113477		HMDB12102	0.724	0.7688	0.6962	0.7515	1.1616	0.7605	0.8541	1.3083	0.8904	0.9229	1.1451	0.6926	0.9992	1.0008	1.2813	1.2686	1.2536	1.4186	0.6876	1.0134	1.07	0.9487	1.1709	1.1692
2515	sphingomyelin (d18:1/22:1, d18:2/22:0, d16:1/24:1)*	Lipid	Sphingomyelins	48493	LC/MS Pos Late	100006295	2666	785.653			29368329		HMDB12104	0.8263	0.8279	0.7104	0.8781	1.5775	0.8629	1.0376	1.3322	1.0092	1.0263	1.4653	0.8342	0.9248	0.8656	1.1461	1.1159	1.4068	1.7196	0.7113	0.9908	0.9783	0.9368	1.2418	1.3434
2518	sphingomyelin (d18:1/24:1, d18:2/24:0)*	Lipid	Sphingomyelins	47153	LC/MS Pos Late	100005986	3033	813.684	94359-13-4	24846874		HMDB12107	0.9053	1.101	0.8199	0.8593	1.4578	0.969	1.1276	1.4319	1.1127	1.0499	1.3911	0.8935	0.9195	0.8157	0.9816	1.0184	1.1161	1.4562	0.8427	0.9216	0.8209	0.8833	1.1444	1.2607
2506	sphingomyelin (d18:2/16:0, d18:1/16:1)*	Lipid	Sphingomyelins	42459	LC/MS Pos Late	100004329	2002	701.559						0.7453	0.6547	0.9892	0.8291	0.9193	0.7369	0.9085	1.3565	1.2515	0.9502	0.9614	1.0224	0.936	0.8488	1.2746	1.3778	1.3301	1.1381	1.0108	1.5703	0.9152	1.2276	1.381	1.1454
2517	sphingomyelin (d18:2/23:0, d18:1/23:1, d17:1/24:1)*	Lipid	Sphingomyelins	52435	LC/MS Pos Late	100008956	2845	799.669						0.9445	0.991	0.7742	0.914	1.037	0.7615	1.1241	1.4965	1.0651	1.0829	1.0556	0.9645	0.8477	0.8502	1.0033	0.9967	1.1288	1.0689	0.7115	0.8937	0.763	1.006	1.0842	1.0135
2519	sphingomyelin (d18:2/24:1, d18:1/24:2)*	Lipid	Sphingomyelins	52437	LC/MS Pos Late	100008957	2635	811.669						0.8312	1.0924	1.0217	1.0193	0.8925	0.9107	0.9928	1.5979	1.3801	1.272	1.0072	0.8418	1.0227	0.9811	0.9693	0.8451	1.0207	0.9826	0.9597	1.2065	0.88	0.8759	1.1574	1.0263
2521	sphingosine	Lipid	Sphingosines	17747	LC/MS Pos Late	297	1393	300.29	123-78-4	5353955	4510275	C00319	HMDB00252	2.1127	1.6593	1.6277	1.7658	0.8795	2.2899	0.8805	1.3919	0.6974	0.8067	0.4017	1.0136	1.4082	1.3358	1.6242	0.6867	0.9297	1.0983	0.7014	0.6946	0.4872	1.092	0.9864	0.5772
2494	stearoyl sphingomyelin (d18:1/18:0)	Lipid	Sphingomyelins	19503	LC/MS Pos Late	1538	2400	731.606	85187-10-6;85187-10-6	6453725	4956085	C00550	HMDB01348	0.7406	0.7842	0.7515	0.7997	0.7977	0.831	0.9889	1.1435	1.0984	0.9916	0.9568	0.7161	1.0056	1.0126	1.2357	1.1361	1.0584	1.079	1.0011	1.139	0.9384	1.0916	1.11	0.9989
1127	succinate	Energy	TCA Cycle	1437	LC/MS Polar	252	3149	117.019	110-15-6	1110	1078	C00042	HMDB00254	0.3953	0.7071	0.369	0.3261	0.7996	0.4739	1.0247	2.3794	1.3181	1.3947	0.8604	1.0554	0.339	0.3359	0.598	0.9925	1.0075	0.7882	1.7823	2.2344	1.5611	2.0159	2.9295	2.209
4733	sulfate*	Xenobiotics	Chemical	46960	LC/MS Neg	100002528	616	96.9601	14808-79-8	1118	1086	C00059	HMDB01448	1.1062	1.8266	1.1181	1.4897	0.1859	1.6668	0.9284	1.4535	0.9242	1.046	0.2093	1.8714	0.9367	1.1321	1.2348	0.3862	0.2333	0.1288	1.8885	1.1803	0.1712	0.954	0.2798	0.1947
358	taurine	Amino Acid	Methionine, Cysteine, SAM and Taurine Metabolism	2125	LC/MS Neg	512	690	124.007	107-35-7	1123	1091	C00245	HMDB00251	0.401	0.9226	0.9553	0.6681	0.737	0.5254	1.1158	2.5998	1.1235	1.3674	1.0702	1.0647	1.0519	0.9983	1.9816	0.8205	0.9594	0.6161	1.0017	1.8912	0.6706	1.6854	1.0445	0.7556
3646	thiamin (Vitamin B1)	Cofactors and Vitamins	Thiamine Metabolism	5341	LC/MS Pos Early	873	3050	265.112	59-43-8	1130		C00378	HMDB00235	1.0699	1.0414	0.7996	0.9705	0.5427	0.4257	0.807	0.4257	1.2745	2.9199	1	0.4257	0.4257	0.4257	0.9012	0.6505	0.5521	0.4257	2.6322	2.0172	1.0986	1.191	0.8852	1.1946
4872	thioproline	Xenobiotics	Chemical	53231	LC/MS Pos Early	100009232	1250	134.027	34592-47-4	93176	84120			2.0873	1.364	1.2449	1.3674	0.8278	1.1025	1.1438	1.1042	0.9591	0.9973	1.3949	1.0027	1.1179	0.9378	0.9371	0.7193	0.9204	0.9196	1.005	0.8435	0.9202	0.671	1.4942	0.9968
16	threonine	Amino Acid	Glycine, Serine and Threonine Metabolism	1284	LC/MS Pos Early	564	1514	120.066	72-19-5	6288	6051	C00188	HMDB00167	1.3973	1.4742	0.9726	1.1425	1.0022	0.8459	0.807	0.9978	0.7926	0.9465	1.2286	0.9875	0.9127	1.2219	0.9137	1.0688	1.0658	1.0719	1.0274	1.0496	0.773	0.7041	1.0298	0.8905
772	threonylphenylalanine	Peptide	Dipeptide	31530	LC/MS Neg	100001125	2322	265.119	16875-27-7	4099799	3313819		HMDB29068	7.513	0.2059	0.2583	1.6808	12.3845	12.5094	0.2486	0.2964	0.0872	0.0879	6.2706	6.8467	12.5717	0.3046	0.234	0.8523	2.6603	1.1477	0.0872	0.3292	0.2516	0.0872	7.2847	5.2186
3515	thymidine 5'-monophosphate	Nucleotide	Pyrimidine Metabolism, Thymine containing	12023	LC/MS Neg	1248	883	321.049	33430-62-5	9700	10239189	C00364	HMDB01227	2.3312	1.1874	3.2019	0.4304	2.6627	0.4304	0.4304	0.4304	0.8875	0.4304	0.6367	0.4304	0.802	1.1437	1.0819	0.9181	0.4998	3.245	0.6068	0.4304	0.4304	0.4304	0.4304	0.4304
388	trans-4-hydroxyproline	Amino Acid	Urea cycle; Arginine and Proline Metabolism	32306	LC/MS Pos Early	1001	1064	132.065	51-35-4	5810	5605	C01157	HMDB00725	0.5659	0.8289	0.7239	0.6552	1.4574	0.5545	0.6878	1.1156	0.7689	0.8896	1.054	0.7567	0.6404	0.6822	1.043	1.8326	1.3888	1.2543	1.3144	2.2395	1.4657	0.957	1.3112	1.3573
2496	tricosanoyl sphingomyelin (d18:1/23:0)*	Lipid	Sphingomyelins	52436	LC/MS Pos Late	100008955	3200	801.684					HMDB12105	0.9697	1.0235	0.814	0.8919	0.9915	0.9105	1.0638	1.3686	0.9728	1.0085	1.0669	0.9109	0.8695	0.9292	1.2025	1.2639	1.3246	1.1382	0.8371	0.9493	1.1152	0.9784	1.414	1.0919
1738	trimethylamine N-oxide	Lipid	Phospholipid Metabolism	40406	LC/MS Pos Early	100003397	2100	76.0757	1184-78-7	1145	1113	C01104	HMDB00925	0.2931	0.2931	1.2109	1.0648	0.2931	15.2685	0.2931	0.2931	0.7394	0.2931	0.2931	0.2931	1.1836	0.2931	0.2931	0.2931	0.2931	0.2931	0.9352	1.8278	0.5861	0.2931	0.6791	0.2931
207	tryptophan	Amino Acid	Tryptophan Metabolism	54	LC/MS Pos Early	565	2986	205.097	73-22-3	6305	6066	C00078	HMDB00929	2.0682	1.6734	0.9082	1.6327	1.0633	1.1655	1.0061	1.2571	0.7964	0.9214	1.1987	1.2624	1.2955	1.0962	0.9009	0.7205	0.9939	0.8225	0.5037	1.2677	0.4065	0.6683	0.9234	0.7967
782	tryptophylglycine	Peptide	Dipeptide	43028	LC/MS Neg	100003609	2481	260.104	7360-09-0	263471	231453		HMDB29083	2.7247	0.6244	0.5761	1.0582	3.5554	2.382	0.541	0.541	0.541	0.541	0.9418	1.1054	3.138	1.2337	0.541	0.7949	0.541	0.7194	0.541	0.541	0.541	0.541	0.541	0.6039
132	tyrosine	Amino Acid	Tyrosine Metabolism	1299	LC/MS Neg	815	1322	180.067	60-18-4	6057	5833	C00082	HMDB00158	1.9894	1.3832	1.0113	1.3966	1.2754	1.154	0.6565	0.8579	0.6635	0.7664	1.0324	1.0315	1.4245	1.291	0.9829	1.0452	0.9887	1.0362	0.8842	0.8879	0.5174	0.5349	0.804	0.694
798	tyrosylglycine	Peptide	Dipeptide	41375	LC/MS Neg	100003598	1635	237.088	673-05-5	259323	227627		HMDB29105	3.6423	1.1134	0.9276	1.4671	3.1441	3.0285	0.3396	0.2423	0.1558	0.2746	1.2483	1.4872	3.499	1.913	0.7619	1.1878	1.0724	1.1331	0.3475	0.4439	0.2171	0.261	0.9245	0.8409
1068	UDP-glucose/UDP-galactose	Carbohydrate	Nucleotide Sugar	38670	LC/MS Neg	100002997	645	565.05				C00029	HMDB00286	0.9707	1.4436	1.1413	1.0952	0.9106	0.8169	1.4334	1.8793	1.1916	1.3543	1.0259	1.3202	0.8316	0.9011	1.3791	0.9292	0.8619	0.7697	0.9723	0.9812	0.6897	1.5727	1.0188	0.8322
1070	UDP-glucuronate	Carbohydrate	Nucleotide Sugar	2763	LC/MS Neg	1097	588	579.027	28053-08-9;63700-19-6	17473	16522	C00167	HMDB00935	0.6149	0.9212	0.8817	0.8298	1.5429	0.536	0.9157	1.8937	1.006	1.1016	1.5666	0.994	0.6826	0.8514	1.0889	1.189	1.0752	0.9795	0.7551	0.8528	1.07	1.192	1.4496	1.2278
1076	UDP-N-acetylglucosamine/galactosamine	Carbohydrate	Nucleotide Sugar	46148	LC/MS Polar	100002957	3665	606.074						0.7518	1.2333	0.8625	0.8469	1.12	0.7277	1.1786	1.7758	1.0985	0.8942	1.4182	1.1464	0.5148	0.4472	0.9184	1.2027	0.9382	1.1461	0.6957	1.0618	0.7479	1.1483	1.3582	0.897
3469	uracil	Nucleotide	Pyrimidine Metabolism, Uracil containing	605	LC/MS Neg	825	1086	111.02	66-22-8	1174	1141	C00106	HMDB00300	0.2083	0.7562	0.6614	0.2572	0.2382	0.2083	1.7517	2.0533	1.9019	3.1294	2.9062	1.3442	0.2083	0.3782	0.5365	0.3756	0.3079	0.2476	1.8056	3.2994	0.5797	2.5233	1.2438	1.4319
3386	urate	Nucleotide	Purine Metabolism, (Hypo)Xanthine/Inosine containing	1604	LC/MS Neg	1134	757.1	167.021	69-93-2;120K5305	1175		C00366	HMDB00289	0.4707	1.2732	1.4487	0.5218	1	0.2612	0.1709	0.1709	0.1902	0.1709	0.8008	0.1709	0.1709	0.2864	1.1846	4.8833	1.1796	2.4984	0.1709	4.1133	2.188	0.6351	0.1709	0.1709
3468	uridine	Nucleotide	Pyrimidine Metabolism, Uracil containing	606	LC/MS Neg	535	1457.6	243.062	58-96-8	6029	5807	C00299	HMDB00296	3.4854	2.6775	1.5604	1.7721	3.5646	2.1964	0.521	0.8683	0.3422	0.4188	1.8311	2.2449	2.6878	1.1098	1.4465	0.4925	0.8902	0.5341	0.1961	0.6171	0.1791	0.4097	0.7828	1.1295
3465	uridine 3'-monophosphate (3'-UMP)	Nucleotide	Pyrimidine Metabolism, Uracil containing	39764	LC/MS Polar	106	3800	323.029	35170-0-7;35170-03-7	101543	91753	C01368		0.9634	2.5042	1.3373	0.8024	0.427	0.3758	1.0565	0.5584	0.9561	0.7678	0.7604	0.3758	0.3758	1.0825	0.3758	2.3935	3.3315	2.7286	0.3758	0.3758	2.3152	0.3758	1.0366	0.5388
3462	uridine 5'-diphosphate (UDP)	Nucleotide	Pyrimidine Metabolism, Uracil containing	5345	LC/MS Neg	870	599.5	402.995	21931-53-3	6031	5809	C00015	HMDB00295	0.2351	0.2351	0.2351	0.2351	0.5558	0.2351	0.2351	0.2351	0.2351	0.2351	0.4377	0.2351	0.2351	0.2351	0.2351	1.7127	1.2711	1.0553	0.2351	0.2351	1.1545	0.2351	1	0.496
3463	uridine 5'-monophosphate (UMP)	Nucleotide	Pyrimidine Metabolism, Uracil containing	2856	LC/MS Neg	869	627	323.029	3387-36-8	6030	1399139	C00105	HMDB00288	0.4825	1.1961	1.3115	1.1224	1.0675	0.7116	1.1372	1.4568	1.1245	0.7623	1.0209	0.745	0.6542	1.0074	1.9588	1.0929	0.9926	0.9267	0.8768	0.9134	0.6373	1.3805	0.945	0.7426
314	valine	Amino Acid	Leucine, Isoleucine and Valine Metabolism	1649	LC/MS Pos Early	566	2479	118.086	72-18-4	6287	6050	C00183	HMDB00883	2.3834	1.8888	1.2536	1.6374	0.9569	1.1894	0.718	1.0212	0.73	0.9568	1.0466	1.2018	1.2958	1.6242	0.9475	0.9582	0.8371	0.9788	1.029	1.1686	0.5422	0.6126	0.722	0.675
814	valylglutamine	Peptide	Dipeptide	42079	LC/MS Neg	100003640	1484	244.13	42854-54-6	5253209	4419671		HMDB29125	3.2564	0.1742	0.2138	0.568	7.1052	3.8379	0.0698	0.0698	0.0698	0.0698	1.6826	2.2642	5.6131	0.2723	0.1587	0.9673	1	0.8232	0.0698	0.0698	0.0698	0.0698	1.6741	1.4395
815	valylglycine	Peptide	Dipeptide	40475	LC/MS Neg	100003641	1506	173.093	686-43-1	136487	120256		HMDB29127	3.0068	0.9035	0.8184	1.5344	3.2913	2.8837	0.416	0.3989	0.1607	0.2379	1.5756	1.4088	3.4103	1.3817	0.7827	1.3059	1.2591	1.2929	0.1182	0.4698	0.268	0.257	1.0664	0.9336
818	valylleucine	Peptide	Dipeptide	39994	LC/MS Pos Early	100003210	3138	231.17	22906-55-4	352039	312586		HMDB29131	1.0909	0.076	0.076	0.1049	3.966	3.6241	0.076	0.076	0.076	0.076	0.9091	1.5139	3.2533	0.076	0.076	0.076	0.3571	0.1142	0.076	0.076	0.076	0.076	1.0976	0.8582
3378	xanthine	Nucleotide	Purine Metabolism, (Hypo)Xanthine/Inosine containing	3147	LC/MS Polar	1004	2023	151.026	69-89-6	1188	1151	C00385	HMDB00292	0.9678	1.6889	1.2305	0.9683	1.267	0.5473	0.594	0.8618	0.5945	1.0514	1.2575	0.6308	0.6897	0.794	1.4126	0.8691	1.1933	1.1456	1.1117	1.1703	1.0191	1.1499	0.8908	0.9809
3380	xanthosine	Nucleotide	Purine Metabolism, (Hypo)Xanthine/Inosine containing	15136	LC/MS Neg	100000299	1075	283.068	146-80-5	64959	58484	C01762	HMDB00299	0.7255	0.5916	0.5916	0.5916	1.5754	0.5916	0.5916	0.5916	0.5916	1	4.4541	0.5916	0.5916	0.5916	0.5916	0.7626	0.6235	0.706	0.7048	1.1512	1.8222	0.5916	1.6557	2.3895
3379	xanthosine 5'-monophosphate (xmp)	Nucleotide	Purine Metabolism, (Hypo)Xanthine/Inosine containing	12024	LC/MS Neg	1251	580	363.035	25899-70-1	73323	10463791	C00655	HMDB01554	0.9574	0.5935	0.5935	0.5935	0.7925	0.5935	2.2806	2.0962	1.1856	1.1033	1	0.5935	0.7163	0.5935	0.596	0.8767	0.5935	0.5935	0.5935	2.744	0.5935	1.3972	0.5935	0.5935
