# Supplementary material for: Nitric Oxide Modulates Metabolic Remodeling in Inflammatory Macrophages through TCA Cycle Regulation and Itaconate Accumulation
Source: Cell Rep. 2019 Jul 2;28(1):218–230.e7. doi: 10.1016/j.celrep.2019.06.018 (PMC6616861; doi:10.1016/j.celrep.2019.06.018)
Supplement: Table S2. Metabolomics Dataset from Unstimulated and M(LPS+IFNγ), WT and iNOS KO Macrophages. n = 6, Related to Figures 4 and 5 [file mmc3.xlsx]

## Sheet: Sheet1
Supplemental Excel Data File 2. Related to Figures 4 and 5. Metabolomics dataset from unstimulated and M(LPS+IFNγ), WT and iNOS KO macrophages. n=6.
													SAMPLE_NAME	UNOX-00353	UNOX-00354	UNOX-00355	UNOX-00356	UNOX-00357	UNOX-00358	UNOX-00359	UNOX-00360	UNOX-00361	UNOX-00362	UNOX-00363	UNOX-00364	UNOX-00365	UNOX-00366	UNOX-00367	UNOX-00368	UNOX-00369	UNOX-00370	UNOX-00371	UNOX-00372	UNOX-00373	UNOX-00374	UNOX-00375	UNOX-00376
													SAMPLE_ID	4958571	4958572	4958573	4958574	4958575	4958576	4958577	4958578	4958579	4958580	4958581	4958582	4958583	4958584	4958585	4958586	4958587	4958588	4958589	4958590	4958591	4958592	4958593	4958594
													CLIENT_IDENTIFIER	W1890_M0	W1453_M0	2559_M0_3	2557_M0_2	W2770_M0_2	W2563_M0_3	W1890_M1	W1453_M1	W2559_M1_3	W2557_M1_2	W2770_M1_2	W2563_M1_3	W2726_M0	W2768_M0	W2561_M0_3	W2564_M0_3	W2392_M0_3	W2393_M0_2	W2726_M1	W2768_M1	W2561_M1_3	W2569_M1_3	W2392_M1_3	W2393_M1_2
													ADDITIONAL_CLIENT_IDEN_1	M1	M2	M3	M4	M5	M6	M7	M8	M9	M10	M11	M12	M13	M14	M15	M16	M17	M18	M19	M20	M21	M22	M23	M24
													BRADFORD_PROTEIN	0.812	0.976	1.075	0.892	0.886	0.95	0.653	0.935	0.9	1.037	0.577	0.858	0.753	0.755	0.898	1.021	0.773	0.765	0.795	0.704	0.816	0.808	0.835	0.698
													GENOTYPE	WT	WT	WT	WT	WT	WT	WT	WT	WT	WT	WT	WT	KO	KO	KO	KO	KO	KO	KO	KO	KO	KO	KO	KO
													GROUP_NAME	iNOS WT M0	iNOS WT M0	iNOS WT M0	iNOS WT M0	iNOS WT M0	iNOS WT M0	iNOS WT M1	iNOS WT M1	iNOS WT M1	iNOS WT M1	iNOS WT M1	iNOS WT M1	iNOS KO M0	iNOS KO M0	iNOS KO M0	iNOS KO M0	iNOS KO M0	iNOS KO M0	iNOS KO M1	iNOS KO M1	iNOS KO M1	iNOS KO M1	iNOS KO M1	iNOS KO M1
													GROUP_NUMBER	1	1	1	1	1	1	2	2	2	2	2	2	3	3	3	3	3	3	4	4	4	4	4	4
													TREATMENT	M0	M0	M0	M0	M0	M0	M1	M1	M1	M1	M1	M1	M0	M0	M0	M0	M0	M0	M1	M1	M1	M1	M1	M1
PATHWAY_SORTORDER	BIOCHEMICAL	SUPER_PATHWAY	SUB_PATHWAY	COMP_ID	PLATFORM	CHEMICAL_ID	RI	MASS	CAS	PUBCHEM	CHEMSPIDER	KEGG	Group HMDB_ID	WT_M0	WT_M0	WT_M0	WT_M0	WT_M0	WT_M0	WT_M1	WT_M1	WT_M1	WT_M1	WT_M1	WT_M1	KO_M0	KO_M0	KO_M0	KO_M0	KO_M0	KO_M0	KO_M1	KO_M1	KO_M1	KO_M1	KO_M1	KO_M1
436	(N(1) + N(8))-acetylspermidine	Amino Acid	Polyamine Metabolism	57814	LC/MS Pos Early	100016038	3080	188.176						0.5052	0.805	1.673	0.6674	1.2467	1.3766	0.5052	0.6039	0.5052	0.5384	0.5052	0.5052	0.5052	0.5052	2.6744	1	2.4426	4.4276	0.5052	0.5052	0.5052	0.5052	0.5052	0.812
1877	1,2-dioleoyl-GPC (18:1/18:1)	Lipid	Phosphatidylcholine (PC)	52457	LC/MS Pos Late	100008905	2346	786.601	4235-95-4	10350317	8525772			1.0041	1.1251	0.9101	1.0723	0.9881	0.943	1.2176	1.0687	0.9628	0.9116	1.2873	1.0177	0.9969	1.0536	0.9721	1.0031	1.1312	0.8422	1.0466	1.0575	0.8591	0.9658	0.8785	0.9942
1963	1,2-dioleoyl-GPE (18:1/18:1)	Lipid	Phosphatidylethanolamine (PE)	52609	LC/MS Pos Late	100008906	2485	744.554	#########	9546757	7825707			0.9915	1.2105	0.9901	1.1524	1.1207	1.091	1.045	0.9233	1.0085	1.0098	1.3127	0.9686	0.9593	1.0683	1.2016	1.1	1.2892	0.9117	0.8676	0.8565	0.8876	0.904	0.8632	0.9913
2031	1,2-dioleoyl-GPG (18:1/18:1)	Lipid	Phosphatidylglycerol (PG)	19142	LC/MS Polar	1541	715	773.534	67254-28-8	11846228	10020702			1.2701	1.0087	1.2597	1.4037	1.0237	1.1184	1.338	0.739	0.8843	0.7452	0.9913	0.7444	1.1011	1.382	0.8199	1.0824	0.8237	0.8448	1.1971	1.2387	0.6876	0.8543	0.7277	0.8554
2045	1,2-dioleoyl-GPI (18:1/18:1)	Lipid	Phosphatidylinositol (PI)	52619	LC/MS Polar	100008908	913	861.55			24767722		HMDB09837	0.8528	0.9983	1.0353	1.1528	1.0017	1.0367	0.8543	0.8756	1.1106	0.8646	1.0102	0.8849	1.2175	0.9596	0.968	0.7191	1.2117	0.8553	1.0051	0.9806	1.0999	0.9372	1.0101	1.1433
1816	1,2-dipalmitoyl-GPC (16:0/16:0)	Lipid	Phosphatidylcholine (PC)	19130	LC/MS Pos Late	100000657	2365	734.569	63-89-8	452110	398235		HMDB00564	0.8575	0.7996	0.6781	0.7791	0.7703	0.6801	1.6421	0.9492	1.4406	1.201	1.886	1.4148	0.8536	1.0426	0.6196	0.7172	0.9574	0.6028	1.555	1.5167	1.11	1.5628	1.3189	1.586
1933	1,2-dipalmitoyl-GPE (16:0/16:0)*	Lipid	Phosphatidylethanolamine (PE)	57341	LC/MS Pos Late	100009204	2498	692.523		445468	393103		HMDB08923	0.8508	0.731	0.8373	0.8367	0.7366	0.7509	1.6308	1.059	1.8993	1.7546	2.1509	1.7249	0.8807	0.941	0.8317	0.8107	0.9244	0.6902	1.5082	1.5387	1.2673	1.7232	1.4367	1.6351
2335	1-(1-enyl-oleoyl)-2-oleoyl-GPE (P-18:1/18:1)*	Lipid	Lysoplasmalogen	54691	LC/MS Pos Late	100010839	2534	728.559			24769325		HMDB11441	1.1199	0.705	1.0522	1.1343	1.0596	1.0254	1.2049	0.4913	0.8274	0.813	0.9993	0.8091	1.0434	1.1539	1.0217	1.1798	1.1173	0.4751	0.9853	1.0007	0.7547	0.9286	0.7507	0.7929
2332	1-(1-enyl-oleoyl)-GPE (P-18:1)*	Lipid	Lysoplasmalogen	44621	LC/MS Pos Late	100005372	1566	464.314						1.023	0.8054	1.1153	1.0618	0.977	0.8927	1.3204	0.8317	1.32	1.1755	1.4075	0.9219	1.1253	0.9318	0.6871	0.8633	1.8069	0.3426	1.1901	1.2434	0.682	1.2181	0.8369	0.8863
2302	1-(1-enyl-palmitoyl)-2-arachidonoyl-GPE (P-16:0/20:4)*	Lipid	Plasmalogen	52673	LC/MS Pos Late	100009002	2270	724.528			24769238		HMDB11352	0.9181	0.9633	0.8188	0.8981	0.8353	0.8636	1.2351	0.9122	0.9008	0.7255	1.2701	0.999	1.1129	1.3303	0.9134	1.001	1.1119	0.9009	1.1791	1.1594	1.0409	1.0745	1.0436	1.188
2299	1-(1-enyl-palmitoyl)-2-linoleoyl-GPE (P-16:0/18:2)*	Lipid	Plasmalogen	52677	LC/MS Pos Late	100009069	2351	700.528			24769229		HMDB11343	1.0421	1.3332	1.0693	1.0075	0.9046	1.0427	0.9194	0.9162	0.7633	0.7377	0.8297	0.7569	1.1384	1.1928	1.1255	1.0482	1.2107	0.9996	0.975	1.0004	0.8259	0.8239	0.8179	1.0102
2298	1-(1-enyl-palmitoyl)-2-oleoyl-GPE (P-16:0/18:1)*	Lipid	Plasmalogen	52477	LC/MS Pos Late	100009005	2600	702.543			24769228		HMDB11342	1.0218	1.1919	1.0203	1.039	1.0451	0.9767	1.0749	0.7877	0.7663	0.7345	0.9688	0.7512	1.043	1.1217	1.0993	1.111	1.124	0.8628	0.9831	1.0169	0.8334	0.9132	0.7944	0.9264
2301	1-(1-enyl-palmitoyl)-2-palmitoleoyl-GPC (P-16:0/16:1)*	Lipid	Plasmalogen	52713	LC/MS Pos Late	100009160	2218	716.559			24767482		HMDB11207	0.4763	1.3348	0.7607	1.2446	1	1.0733	0.4763	0.5785	0.4763	0.8572	0.5579	0.4763	1.2558	1.2496	1.1312	1.1513	1.1765	0.8718	0.9387	1.1616	0.5291	0.6763	0.4763	0.4763
2300	1-(1-enyl-palmitoyl)-2-palmitoyl-GPC (P-16:0/16:0)*	Lipid	Plasmalogen	52716	LC/MS Pos Late	100009162	2454	718.574		11146967	9322076		HMDB11206	0.9936	0.9411	0.7715	0.9494	0.7558	0.7472	1.5931	1.0064	0.9208	1.0152	1.2072	0.8953	1.2664	1.5163	0.7053	0.8681	0.9885	0.6673	2.4391	2.3691	1.1162	1.5286	1.2603	1.3489
2330	1-(1-enyl-palmitoyl)-GPE (P-16:0)*	Lipid	Lysoplasmalogen	39270	LC/MS Pos Late	100003000	1558	438.298			10471193			1.0154	0.9952	0.9746	1.0991	0.9369	0.8768	1.2081	0.9829	1.252	0.9694	1.325	0.9997	1.0003	0.9812	0.8701	0.8525	1.6437	0.588	1.1887	1.1808	0.9074	1.2685	1.0617	1.2234
2315	1-(1-enyl-stearoyl)-2-arachidonoyl-GPE (P-18:0/20:4)*	Lipid	Plasmalogen	52475	LC/MS Pos Late	100008999	2511	752.559		9547058	7826008		HMDB05779	0.9741	1.1101	0.7797	0.8768	0.7733	0.811	1.3086	1.07	0.9688	0.807	1.268	0.965	1.1669	1.4632	0.9832	0.9063	1.0444	0.937	1.2739	1.1838	1.0434	0.9857	1.0143	1.3586
2306	1-(1-enyl-stearoyl)-2-oleoyl-GPE (P-18:0/18:1)	Lipid	Plasmalogen	52614	LC/MS Pos Late	100008919	2950	730.574	144371-68-6	24769260		HMDB11375	1.0969	1.3772	0.9673	1.0275	1.013	0.9544	1.2177	0.9395	0.8173	0.7603	0.9842	0.786	1.0072	1.2022	1.1319	1.0498	1.085	0.8998	1.0364	1.0945	0.8938	0.9146	0.8698	0.9928
2334	1-(1-enyl-stearoyl)-GPE (P-18:0)*	Lipid	Lysoplasmalogen	39271	LC/MS Pos Late	100003001	1649	466.329						0.9283	1.0391	0.8796	0.9607	0.8519	0.8168	1.1897	1.0606	1.1466	0.9128	1.244	0.9254	0.8963	0.9609	0.7869	0.7363	1.3129	0.687	1.2469	1.1848	1.0459	1.1168	1.1081	1.2403
2167	1-arachidonoyl-GPE (20:4n6)*	Lipid	Lysophospholipid	35186	LC/MS Neg	100001571	5874	500.278		42607465	21403171		HMDB11517	1.9406	0.9449	1.1166	0.8479	0.742	0.6731	1.1563	1.0615	1.6177	0.9094	0.9797	1.0632	1.2612	1.2571	0.923	0.9463	1.1151	0.7778	1.0203	0.9609	0.65	1.235	1.0967	0.9642
2205	1-arachidonoyl-GPI (20:4)*	Lipid	Lysophospholipid	34214	LC/MS Neg	100001654	5482	619.289					HMDB61690	1.4449	1.0923	1.2541	1.1569	1.0743	0.7993	1.1161	0.3271	0.9775	0.8362	0.5861	0.7512	1.0858	1.235	1.0225	1.0791	1.3697	0.3931	0.8914	0.688	0.6931	1.4206	0.7849	0.4936
2156	1-linoleoyl-GPE (18:2)*	Lipid	Lysophospholipid	32635	LC/MS Neg	100001570	5900	476.278		52925130	21403170		HMDB11507	1.3631	1.0235	0.6809	0.5081	0.5081	0.6688	1.1369	0.9763	1.299	0.7998	0.5081	0.5229	1.1004	1.0533	1	0.9796	1.0362	0.5081	0.5081	0.5081	0.5081	1.4084	0.9003	0.5081
1805	1-myristoyl-2-arachidonoyl-GPC (14:0/20:4)*	Lipid	Phosphatidylcholine (PC)	53195	LC/MS Pos Late	100009139	1914	754.538			24766559		HMDB07883	1.1115	0.876	0.9146	0.9231	0.8642	0.996	1.0851	0.8507	1.03	0.8124	1.2066	0.9545	1.0288	1.3014	0.9887	0.985	1.1145	1.004	1.1735	1.1286	0.9375	1.0326	0.9546	1.1945
1801	1-myristoyl-2-palmitoyl-GPC (14:0/16:0)	Lipid	Phosphatidylcholine (PC)	19258	LC/MS Pos Late	100000672	2147	706.538	69525-80-0	129657	114798		HMDB07869	0.8652	0.7429	0.806	0.9072	0.8208	0.8116	1.3611	0.847	1.1262	0.9548	1.5105	1.1566	0.99	1.0324	0.7204	0.8661	1.01	0.7254	1.4142	1.5454	1.1099	1.3909	1.1302	1.4253
1967	1-oleoyl-2-arachidonoyl-GPE (18:1/20:4)*	Lipid	Phosphatidylethanolamine (PE)	55041	LC/MS Pos Late	100009219	2200	766.538			24768534		HMDB09069	1.0234	0.8946	0.964	0.9987	1.0407	0.9836	1.0257	0.739	1.0084	0.8818	1.3739	1.0177	1.0013	1.1639	1.0028	1.0313	1.2025	0.8213	0.8943	0.8497	0.7813	0.8811	0.8847	1.004
2060	1-oleoyl-2-arachidonoyl-GPI (18:1/20:4) *	Lipid	Phosphatidylinositol (PI)	54994	LC/MS Pos Late	100010951	2568	902.575					HMDB09844	0.8043	1.0403	1.0138	1.1405	1.1398	0.9584	1.0429	0.5563	0.9305	0.8096	1.1494	0.8664	1.1591	1.0231	1.0368	1.241	1.1906	1.0796	0.9191	0.7594	0.8989	0.9316	0.9363	0.9862
1890	1-oleoyl-2-docosahexaenoyl-GPC (18:1/22:6)*	Lipid	Phosphatidylcholine (PC)	52697	LC/MS Pos Late	100009130	2011	832.585			24766785		HMDB08123	0.9967	0.787	0.9345	0.8659	0.9897	0.9703	1.3259	0.9784	1.174	0.9287	1.4449	1.1058	1.0058	1.0497	0.8963	1.0494	0.9915	0.7581	1.3017	1.2804	0.9407	1.056	1.0235	1.0033
1970	1-oleoyl-2-docosahexaenoyl-GPE (18:1/22:6)*	Lipid	Phosphatidylethanolamine (PE)	53209	LC/MS Pos Late	100009220	2119	790.538			24768542			0.8828	0.9126	0.9557	1.0858	1.0958	1.0667	1.1231	0.8098	1.0302	0.8869	1.53	1.1923	0.9363	1.1017	0.9899	1.1533	1.3347	0.9539	1.0095	0.9905	0.9188	0.9814	0.8727	1.1387
1880	1-oleoyl-2-linoleoyl-GPC (18:1/18:2)*	Lipid	Phosphatidylcholine (PC)	52453	LC/MS Pos Late	100008981	2165	784.585						1.0361	0.95	0.9962	1.0646	0.9993	1.0243	1.3875	1.0007	0.9833	0.9031	1.4829	1.1905	1.0287	1.1143	0.917	1.1341	1.2023	0.8682	1.0339	0.9945	0.8423	0.9717	0.9373	0.9981
1964	1-oleoyl-2-linoleoyl-GPE (18:1/18:2)*	Lipid	Phosphatidylethanolamine (PE)	52687	LC/MS Pos Late	100009078	2270	742.538		9546753	7825703		HMDB05349	0.7129	1.5396	1.1308	0.8662	1.3623	1.2577	1.187	1.0427	0.6439	0.8025	1.2511	0.8508	1.1528	0.8466	1.055	1.3745	1.4363	0.8163	0.7824	1.0001	0.7755	0.9999	0.6322	0.7827
2103	1-oleoyl-GPC (18:1)	Lipid	Lysophospholipid	48258	LC/MS Pos Late	100001272	1540	522.355	19420-56-5	16081932	17240641		HMDB02815	1.0011	0.9404	1.1314	1.2109	1.035	0.9726	1.1884	0.9915	1.2858	0.9989	1.2368	0.9097	1.0094	0.9488	0.8745	0.9411	1.0541	0.514	1.0023	1.0124	0.6751	1.031	0.8168	0.9233
2154	1-oleoyl-GPE (18:1)	Lipid	Lysophospholipid	35628	LC/MS Neg	100001569	6125.1	478.294	89576-29-4	9547071	7826021		HMDB11506	1.4417	1.1291	1.2562	1.1478	0.9291	0.7687	1.2456	1.2372	1.4064	1.0724	0.8084	0.9053	1.0318	0.8405	1.0512	0.9682	1.0948	0.5431	0.8614	0.7157	0.8071	1.1757	0.8177	0.6807
2191	1-oleoyl-GPG (18:1)*	Lipid	Lysophospholipid	45968	LC/MS Neg	100005716	5610	509.288			34999689			1.7293	1.2493	1.1893	0.9122	0.9489	1.0134	1.7561	0.9188	1.1863	0.6943	0.5765	0.6476	0.7217	1.4439	0.8398	1.006	0.6616	0.9799	1.589	1.2184	0.7579	1.1431	0.994	1.0445
2199	1-oleoyl-GPI (18:1)*	Lipid	Lysophospholipid	36602	LC/MS Neg	100001777	5599	597.304						1.7972	1.6001	1.5913	1.1782	1.2005	1.0813	0.7894	1.1282	0.8425	0.6856	0.3105	0.466	0.9719	1.3713	1.0281	1.2723	1.0915	0.8629	0.957	0.8292	0.7593	1.237	0.8783	0.7555
2182	1-oleoyl-GPS (18:1)	Lipid	Lysophospholipid	19260	LC/MS Neg	100000630	5607	522.284	326589-90-6	9547099	7826049		HMDB61694	2.1951	0.7444	1.5552	1.0026	0.9002	0.7217	1.278	1.048	1.3746	0.6566	0.6132	0.427	1.1217	1.0859	0.5117	1.1215	0.6419	0.427	1	0.6439	0.427	1.0702	0.522	0.427
2351	1-oleoylglycerol (18:1)	Lipid	Monoacylglycerol	21184	LC/MS Neg	100000924	6650	281.249	111-03-5	5283468	4446588		HMDB11567	0.9221	0.5656	1.2215	0.5656	1	1.1039	0.5656	0.6451	1.0491	1.1597	0.7449	0.5656	0.5656	1.0713	0.5656	0.8925	0.7154	0.5656	0.5858	0.5656	0.5656	1.1064	1.0105	0.5656
2095	1-palmitoleoyl-GPC (16:1)*	Lipid	Lysophospholipid	33230	LC/MS Pos Late	100001511	1450	494.324		24779461	21403152		HMDB10383	0.8539	1.0178	0.9822	1.3	1.0394	0.9341	1.2062	0.8624	1.3632	0.9493	1.18	0.6207	1.3712	0.9376	0.9424	1.3359	1.6556	0.5374	0.9198	1.126	0.67	1.0364	0.6242	1.1305
1834	1-palmitoyl-2-arachidonoyl-GPC (16:0/20:4n6)	Lipid	Phosphatidylcholine (PC)	52462	LC/MS Pos Late	100008914	2091	782.569	35418-58-7	10747814	8923140		HMDB07982	1.0351	0.823	0.8826	0.8604	0.9491	0.8413	1.358	0.9391	0.8952	0.7789	1.5998	1.0394	0.9982	1.52	0.8069	0.9986	1.0858	0.9374	1.3677	1.3109	1.0014	1.3187	1.082	1.2373
1941	1-palmitoyl-2-arachidonoyl-GPE (16:0/20:4)*	Lipid	Phosphatidylethanolamine (PE)	52464	LC/MS Pos Late	100008990	2198	740.523		9546800	7825750		HMDB05323	0.9699	0.9055	0.9022	0.8634	1.0007	0.9275	1.0594	0.8119	0.9785	0.8135	1.2828	1.0269	0.9016	1.2266	1.0785	1.0135	1.2111	1.1575	0.9073	0.8567	0.9993	1.0041	1.0413	1.2029
2040	1-palmitoyl-2-arachidonoyl-GPI (16:0/20:4)*	Lipid	Phosphatidylinositol (PI)	52467	LC/MS Pos Late	100008993	2567	876.56			24767674		HMDB09789	1.0166	1.1636	0.5711	1.0996	1.0185	0.6671	0.9541	0.5424	0.8525	0.5141	0.4756	0.6906	0.8778	1.2638	0.9834	1.065	1.491	0.8441	1.1335	1.1062	0.8402	1.2081	1.1222	1.1004
1840	1-palmitoyl-2-docosahexaenoyl-GPC (16:0/22:6)	Lipid	Phosphatidylcholine (PC)	52610	LC/MS Pos Late	100008915	2023	806.569	59403-54-2	6441886	4946007		HMDB07991	1.0382	0.8319	0.7939	0.8089	0.8767	0.8228	1.197	0.8677	1.0205	0.8312	1.3726	1.0192	0.9351	1.2207	0.9162	0.9713	1.0664	0.9808	1.2731	1.3067	0.9804	1.1527	1.146	1.2969
1943	1-palmitoyl-2-docosahexaenoyl-GPE (16:0/22:6)*	Lipid	Phosphatidylethanolamine (PE)	52465	LC/MS Pos Late	100008991	2119	764.523		9546799	7825749		HMDB05324	0.8241	0.9226	0.8278	0.8587	0.9272	0.9086	1.1391	0.8165	0.9923	0.7937	1.5441	1.1773	0.882	1.0418	1.1048	1.0077	1.3066	1.2409	0.9374	0.9377	1.2002	1.0751	1.0404	1.6089
1823	1-palmitoyl-2-linoleoyl-GPC (16:0/18:2)	Lipid	Phosphatidylcholine (PC)	42446	LC/MS Pos Late	1537	2160	758.569	40811-94-7	5287971	4450224		HMDB07973	0.9964	1.1112	0.9213	1.0078	0.9796	1.0371	1.0346	0.9188	0.8089	0.7256	1.033	0.8644	1.0305	1.0635	1.0395	1.0587	1.2232	0.9446	0.9961	1.0036	0.8762	0.9042	0.8428	1.0147
1938	1-palmitoyl-2-linoleoyl-GPE (16:0/18:2)	Lipid	Phosphatidylethanolamine (PE)	42449	LC/MS Pos Late	100001870	2275	716.523		9546747	7825697		HMDB05322	0.934	1.4271	1.0013	1	0.7715	0.9819	1.0184	0.9223	0.9343	0.8817	1.0996	0.9139	0.8173	1.0695	1.4458	1.2363	1.6455	1.169	0.7715	0.8004	1.1959	0.9421	0.9277	1.4164
1820	1-palmitoyl-2-oleoyl-GPC (16:0/18:1)	Lipid	Phosphatidylcholine (PC)	52461	LC/MS Pos Late	1539	2358	760.585	26853-31-6;26853-31-6	6436017	4940699		HMDB07972	0.9129	1.0538	0.7762	0.8966	0.8678	0.8033	1.2197	1.0144	0.9558	0.8655	1.2697	1.0003	0.8797	1.0051	0.9047	0.8738	1.0632	0.9153	1.2041	1.2327	0.9997	1.1139	1.0022	1.2397
1937	1-palmitoyl-2-oleoyl-GPE (16:0/18:1)	Lipid	Phosphatidylethanolamine (PE)	19263	LC/MS Pos Late	1526	2509	718.538	26662-94-2	5283496	4446615		HMDB05320	0.897	1.1769	0.8452	0.9683	1.0165	0.9496	0.9975	0.9259	1.0026	0.9253	1.2405	0.9455	0.8428	1.0025	1.2257	1.0063	1.2595	1.0813	0.9032	0.9109	1.0839	1.0078	0.969	1.2337
2022	1-palmitoyl-2-oleoyl-GPG (16:0/18:1)	Lipid	Phosphatidylglycerol (PG)	52448	LC/MS Pos Late	100000641	3206	766.559		5283509	4446626			1.3891	1.3073	0.8458	0.5728	0.167	0.7321	1.0753	1.1616	0.167	0.8312	0.8675	0.7805	0.9903	1.4613	1.0655	1.1349	1.1231	1.1098	1.3907	1.1845	0.7937	1	0.9634	0.643
2036	1-palmitoyl-2-oleoyl-GPI (16:0/18:1)*	Lipid	Phosphatidylinositol (PI)	52669	LC/MS Pos Late	100009066	3140	854.575			24767668		HMDB09783	0.9954	1.0083	0.9221	1.1929	0.8498	0.7518	0.7964	0.7706	0.8224	0.8538	0.6781	0.3697	0.9052	0.9554	1.0046	1.1266	1.2786	1.2491	1.1099	1.1499	1.2764	1.1445	1.058	1.5184
2004	1-palmitoyl-2-oleoyl-GPS (16:0/18:1)	Lipid	Phosphatidylserine (PS)	19261	LC/MS Pos Late	1531	2660	762.528	40290-44-6	5283499	4446618	C13880	HMDB12357	0.953	1.1216	1.0807	1.1657	1.0798	1.0492	1.1113	0.9496	0.9219	0.9041	1.1403	0.9089	1.047	1.1741	1.0849	1.229	1.1715	0.8065	0.8556	0.7826	0.7693	0.799	0.7072	0.8193
1818	1-palmitoyl-2-stearoyl-GPC (16:0/18:0)	Lipid	Phosphatidylcholine (PC)	52616	LC/MS Pos Late	100008921	2653	762.601	59403-51-9	24766643		HMDB07970	0.5976	0.6412	0.4996	0.5326	0.4708	0.4688	2.0981	1.3163	1.6398	1.5424	2.4807	1.8077	0.6409	0.6837	0.5034	0.5208	0.5836	0.4651	1.7806	1.8531	1.5115	1.6791	1.5358	1.7716
1936	1-palmitoyl-2-stearoyl-GPE (16:0/18:0)*	Lipid	Phosphatidylethanolamine (PE)	57388	LC/MS Pos Late	100009205	2850	720.554		5326793	4484107		HMDB08925	0.6302	0.45	0.5613	0.5736	0.3239	0.4856	1.3256	1.2947	2.1672	1.8128	2.1267	1.3715	0.5173	0.5955	0.3239	0.384	0.3978	0.3239	1.5095	1.2108	0.9085	1.285	1.0915	1.4774
2093	1-palmitoyl-GPC (16:0)	Lipid	Lysophospholipid	33955	LC/MS Pos Late	100001263	1525	496.34	17364-16-8	86554	78064		HMDB10382	1.2159	1.0094	1.0192	1.1305	0.939	0.945	1.0734	0.9374	0.9788	0.851	0.8576	0.8159	1.0411	1.1257	0.8897	1.0233	0.9447	0.6816	1.1691	1.2627	0.8144	1.1245	0.9906	1.2455
2145	1-palmitoyl-GPE (16:0)	Lipid	Lysophospholipid	35631	LC/MS Pos Late	100001567	1544	454.293	53862-35-4	9547069	7826019		HMDB11503	0.8889	1.1317	1.03	1.1969	1.0288	0.9541	1.0932	0.9885	1.1154	0.9942	1.0303	1.0058	0.8768	0.8867	1.1873	0.9463	1.1912	0.7416	0.795	0.8847	0.9792	1.0589	0.9826	1.1425
2187	1-palmitoyl-GPG (16:0)*	Lipid	Lysophospholipid	45970	LC/MS Neg	100005717	5570	483.273		3300276	2548639			1.5881	1.5557	0.5969	0.5969	0.821	0.5969	0.9856	1.0122	0.5969	0.8587	0.5969	0.5969	1.4757	1.4829	1	1.3128	0.678	0.5969	1.3394	0.8946	0.9318	1.2255	0.8812	0.5969
2194	1-palmitoyl-GPI (16:0)	Lipid	Lysophospholipid	35305	LC/MS Neg	100001655	5564	571.289					HMDB61695	1.5577	1.344	0.8849	1	0.6902	0.8261	0.7914	1.1266	0.5462	0.5476	0.331	0.331	0.8252	1.0232	0.8677	0.925	0.9397	1.031	1.176	1.1045	1.1936	1.4971	1.0545	1.1671
1867	1-stearoyl-2-arachidonoyl-GPC (18:0/20:4)	Lipid	Phosphatidylcholine (PC)	42450	LC/MS Pos Late	100001869	2300	810.601	35418-59-8	16219824	17347139		HMDB08048	0.8046	0.6975	0.4592	0.7128	0.4545	0.6137	1.7227	1.2698	1.2603	0.9594	1.6771	1.2675	0.7452	1.1293	0.6698	0.703	0.8727	0.7416	1.437	1.4812	1.0406	1.2571	1.1052	1.2681
1958	1-stearoyl-2-arachidonoyl-GPE (18:0/20:4)	Lipid	Phosphatidylethanolamine (PE)	52447	LC/MS Pos Late	100008977	2424	768.554		5289133	4451158		HMDB09003	0.9026	0.9388	0.8842	0.8496	0.8764	0.8573	1.3717	0.9565	0.9939	0.8043	1.4755	1.0947	0.9016	1.2858	1.0061	0.9894	1.1632	0.9386	1.1008	1.148	1.0467	1.166	1.0889	1.2659
2055	1-stearoyl-2-arachidonoyl-GPI (18:0/20:4)	Lipid	Phosphatidylinositol (PI)	52449	LC/MS Pos Late	100000616	3000	904.591	383907-33-3	21403055		HMDB09815	0.825	1.0176	0.6394	0.8359	0.7484	0.5084	1.3921	0.8581	1.033	0.7951	1.1268	1.1109	0.7872	1.0059	0.8609	0.9104	1.1177	0.9941	1.464	1.4022	0.7485	1.233	1.1882	1.177
2012	1-stearoyl-2-arachidonoyl-GPS (18:0/20:4)	Lipid	Phosphatidylserine (PS)	52235	LC/MS Pos Late	100001872	2565	812.544					HMDB12383	1.032	1.0486	0.9211	1.0077	0.9923	0.953	1.3782	1.0123	1.1398	0.9658	1.4658	1.1747	1.053	1.3784	0.982	0.9368	1.1994	0.851	1.0462	0.9812	0.8547	0.7907	0.828	0.9621
1873	1-stearoyl-2-docosahexaenoyl-GPC (18:0/22:6)	Lipid	Phosphatidylcholine (PC)	52611	LC/MS Pos Late	100008916	2197	834.601	59403-52-0			HMDB08057	0.8561	0.7771	0.5966	0.7736	0.7238	0.6781	1.4731	1.1864	1.1127	1.0174	1.5877	1.2255	0.7576	0.9826	0.7564	0.7361	0.9297	0.8548	1.4311	1.4653	1.0688	1.1822	1.1808	1.4493
1962	1-stearoyl-2-docosahexaenoyl-GPE (18:0/22:6)*	Lipid	Phosphatidylethanolamine (PE)	52466	LC/MS Pos Late	100008992	2317	792.554		9546798	7825748		HMDB05334	0.8733	1.0153	0.7794	0.8439	0.9141	0.8003	1.1114	0.9231	0.8684	0.7689	1.3706	1.0014	0.7876	1.0404	0.9675	0.8938	1.1716	1.0778	1.0179	1.0368	1.1129	1.0544	0.9986	1.3801
1856	1-stearoyl-2-oleoyl-GPC (18:0/18:1)	Lipid	Phosphatidylcholine (PC)	52438	LC/MS Pos Late	100008904	2644	788.616	56421-10-4	24766704		HMDB08038	0.7818	1.1194	0.6086	0.6969	0.7133	0.643	1.4941	1.3969	1.0404	0.968	1.3158	1.032	0.7302	0.8148	0.8433	0.6889	0.8052	0.7641	1.4192	1.5851	1.2394	1.2318	1.1215	1.3906
1950	1-stearoyl-2-oleoyl-GPE (18:0/18:1)	Lipid	Phosphatidylethanolamine (PE)	42448	LC/MS Pos Late	100001856	2858	746.569					HMDB08993	0.8879	1.0325	0.7966	0.9086	0.8654	0.8065	1.2066	1.0852	1.0096	0.9728	1.3374	0.9517	0.7579	1.0245	0.9487	0.8723	0.9986	0.8554	1.0763	1.0509	1.0619	1.0908	1.0014	1.27
2009	1-stearoyl-2-oleoyl-GPS (18:0/18:1)	Lipid	Phosphatidylserine (PS)	19265	LC/MS Pos Late	100000639	3000	790.559		9547087	7826037		HMDB10163	1.011	1.0091	0.9509	1.0358	0.9062	0.9164	1.3193	1.0438	1.0484	0.993	1.3768	1.0589	0.9557	1.1709	0.8581	1.0181	1.0082	0.6831	1.007	0.9553	0.7966	0.9308	0.7934	0.8672
2101	1-stearoyl-GPC (18:0)	Lipid	Lysophospholipid	33961	LC/MS Pos Late	100001271	1606	524.371	19420-57-6	497299	435389		HMDB10384	1.0098	0.969	0.7676	0.9845	0.8016	0.7999	1.4751	1.3446	1.1986	1.0621	1.2758	1.0204	0.8061	0.9796	0.7202	0.7846	0.653	0.691	1.4551	1.4368	0.9902	1.1246	1.0383	1.2973
2152	1-stearoyl-GPE (18:0)	Lipid	Lysophospholipid	42398	LC/MS Pos Late	100001461	1626	482.324	69747-55-3	9547068	7826018		HMDB11130	0.9624	1.1781	0.7943	1.0036	0.889	0.7321	1.3061	1.1819	1.0625	0.9708	1.1835	1.0725	0.8924	0.8277	0.9964	0.7939	0.8476	0.6821	1.069	0.9834	1.1297	1.1379	1.0417	1.0999
2197	1-stearoyl-GPI (18:0)	Lipid	Lysophospholipid	19324	LC/MS Neg	100000656	5794	599.32	796963-93-4	21403067		HMDB61696	2.1896	1.4187	1.0084	0.884	0.6931	0.7209	1.1556	1.382	0.8739	0.7912	0.5284	0.6297	0.8333	0.9916	0.9808	0.8373	0.6414	1.0598	1.7567	1.5014	1.2032	1.3386	1.3634	1.3278
2181	1-stearoyl-GPS (18:0)*	Lipid	Lysophospholipid	45966	LC/MS Neg	100004327	5800	524.299		9547101	7826051			1.5955	1.1715	1.176	0.8398	0.929	0.5011	1.8378	1.206	2.4082	1.1409	1.3808	1.1324	0.9436	0.9108	0.9639	0.581	1.0659	0.4558	1.0361	0.7001	0.5239	1.3664	0.8045	0.5296
1214	10-heptadecenoate (17:1n7)	Lipid	Long Chain Fatty Acid	33971	LC/MS Neg	100001278	5555	267.233	29743-97-3	5312435	4471860		HMDB60038	1.7816	1.1872	0.9986	0.8637	0.8957	0.9513	1.5384	1.4948	0.8675	1.0413	0.946	0.8193	1.1482	1.1998	1.1107	1.0014	0.8834	1.374	1.0575	1.1308	0.5292	0.9111	0.8125	0.6886
1226	10-nonadecenoate (19:1n9)	Lipid	Long Chain Fatty Acid	33972	LC/MS Neg	100001277	5780	295.264	73033-09-7	5312513	4471938		HMDB13622	2.3863	1.332	1.4675	1.0765	0.8659	0.9553	1.1417	0.9871	1.304	1.1392	0.8055	0.9528	0.9887	1.1123	1.1658	0.9108	1.1209	1.0113	1.0548	0.9866	0.6371	0.9177	0.9851	0.8306
1701	12-HHTrE	Lipid	Eicosanoid	57393	LC/MS Neg	1261	5175	279.197	54397-84-1	5283141	4446265	C20388	HMDB12535	0.0926	0.111	0.0596	0.0572	0.0942	0.0574	2.7404	1.7541	1.5569	1.2742	1.371	1	0.1019	0.0954	0.1074	0.0572	0.0854	0.0895	2.0948	2.3431	1.3473	1.399	1.4227	1.5369
1593	13-HODE + 9-HODE	Lipid	Fatty Acid, Monohydroxy	37752	LC/MS Neg	100002196	5275	295.228		43013				0.1189	0.1189	0.1189	0.5567	0.235	0.1244	1.5688	1.62	0.7637	0.9928	1.065	0.8198	0.1189	0.2431	0.1189	0.1189	0.6358	0.1189	1.8756	2.4729	1.6188	1.0072	2.7478	3.1688
3485	2'-deoxyadenosine	Nucleotide	Purine Metabolism, Adenine containing	1553	LC/MS Pos Early	211	2252	252.109	16373-93-6	13730	13135	C00559	HMDB00101	1.0018	0.6161	1.0273	1.028	0.9356	1.0392	0.6734	0.9982	0.4545	0.8201	0.5302	1.0747	4.6093	1.0189	3.244	1.8714	2.9696	0.2938	0.4734	0.3472	0.6197	1.409	1.6336	0.4837
3572	2'-deoxycytidine	Nucleotide	Pyrimidine Metabolism, Cytidine containing	15949	LC/MS Neg	100000125	1492.2	226.083	951-77-9	13711	13117	C00881	HMDB00014	0.6663	0.8797	0.9878	0.9137	0.9996	0.6318	0.6425	1.4642	1.9417	1.6605	0.6318	0.9292	1.3691	0.6318	2.1818	1.3872	2.5231	0.6318	1	0.6318	0.6318	1.2704	1.4995	0.8494
3570	2'-deoxycytidine 5'-monophosphate	Nucleotide	Pyrimidine Metabolism, Cytidine containing	533	LC/MS Pos Early	298	975	308.064	1032-65-1	13945	5414501	C00239	HMDB01202	1.4219	0.9368	1.5294	1.466	1.2525	1.7554	0.5539	1.0462	0.6697	0.9619	0.4884	0.9562	2.8864	1.0381	3.0442	2.2545	2.7204	0.5439	0.5101	0.5491	0.4756	0.9216	1.2621	0.6506
3515	2'-deoxyguanosine	Nucleotide	Purine Metabolism, Guanine containing	1411	LC/MS Neg	348	1751	266.089	961-07-9	187790	163230	C00330	HMDB00085	0.938	1.0355	1.2201	1.2923	1.2645	1.2512	0.6772	0.7867	0.4108	1.0419	0.6288	0.9317	2.3062	1.0245	2.3708	1.433	2.2988	0.9755	0.9387	0.8588	0.6462	0.5924	1.1003	0.7952
3447	2'-deoxyinosine	Nucleotide	Purine Metabolism, (Hypo)Xanthine/Inosine containing	15076	LC/MS Neg	100000135	1688	251.079	890-38-0	65058	58569	C05512	HMDB00071	0.5294	0.8316	1.1825	1.4032	0.8872	0.8655	0.4404	1.1128	1.1251	1.3318	0.6407	1.6115	1.5382	0.2535	2.7785	1.2792	2.758	0.131	0.4398	0.3304	0.3523	1.1504	1.2492	0.5661
1346	2-hydroxyglutarate	Lipid	Fatty Acid, Dicarboxylate	37253	LC/MS Pos Early	100002070	958	131.034	40951-21-1	43	42	C02630	HMDB00606	0.4281	0.9789	1	0.8503	1.2577	0.4281	2.7576	5.9064	4.5441	3.29	4.8941	3.3599	0.7785	0.7074	0.7339	0.6012	0.7009	0.6562	1.7787	1.2084	0.9836	1.1576	1.071	0.9647
2366	2-oleoylglycerol (18:1)	Lipid	Monoacylglycerol	21232	LC/MS Neg	100000943	6500	281.249	3443-84-3	5319879	4478086		HMDB11537	0.2501	0.2501	1.1624	0.2501	0.9951	0.8494	0.2501	1.7787	1.368	1.0049	0.2501	0.2501	0.2501	1.7718	0.2501	0.8235	1.8044	0.2501	0.6377	0.2501	0.2501	1.0699	0.8407	0.5499
379	2-oxoarginine*	Amino Acid	Urea cycle; Arginine and Proline Metabolism	55072	LC/MS Pos Early	100002784	1760	174.087	#########	558	542	C03771	HMDB04225	0.1873	0.1873	0.9181	0.1873	0.6067	0.5604	1.2086	1.3074	1.4612	1.1628	1	0.737	0.1873	0.1873	0.1873	0.6999	0.6015	0.1873	1.7315	0.9785	1.085	1.2291	0.1873	1.2981
2096	2-palmitoleoyl-GPC (16:1)*	Lipid	Lysophospholipid	35819	LC/MS Pos Late	100001561	1425	494.324			21403164		HMDB10383	0.9942	1.0593	1.0705	0.6021	1.2558	1.0708	0.6021	0.9597	0.6021	0.6021	0.6021	0.795	0.6021	1.0058	1.1725	0.6021	5.0276	0.6183	0.9059	0.6021	0.6021	0.6021	0.8989	0.6021
2094	2-palmitoyl-GPC (16:0)*	Lipid	Lysophospholipid	35253	LC/MS Neg	100001562	6215	570.341		15061532	21403165		HMDB61702	1.4028	0.9895	1.5697	1.0049	0.8713	0.9907	1.5611	1.0019	1.6301	1.189	0.7506	0.8684	0.9736	1.188	0.7748	1	1.1055	0.5195	1.3955	1.2394	0.5195	0.9756	0.8966	0.7401
2153	2-stearoyl-GPE (18:0)*	Lipid	Lysophospholipid	41220	LC/MS Neg	100003901	6350	480.31			24769218		HMDB11129	1.4441	1.3434	1.042	0.9574	0.8132	0.6997	1.5916	1.4367	1.368	1.1112	0.9109	1.1684	0.8095	0.906	1.2515	0.6951	0.7061	0.4395	0.8988	0.958	1.1683	1.4869	1.1733	0.8919
3639	3'-dephosphocoenzyme A	Cofactors and Vitamins	Pantothenate and CoA Metabolism	18289	LC/MS Neg	100000138	2013	686.142	3633-59-8	444485	392407	C00882	HMDB01373	1.2221	1.8184	1.7819	1.8073	1.2755	1.1347	0.7135	0.6863	1.0021	0.9149	0.8905	0.8737	1.2577	1.4085	1.0763	1.2554	2.0238	0.9905	0.9979	0.9624	0.3961	0.6983	0.8211	0.9638
2597	3-hydroxy-3-methylglutarate	Lipid	Mevalonate Metabolism	531	LC/MS Polar	112	2850	161.046	503-49-1	1662	4573695	C03761	HMDB00355	0.4686	0.7544	0.7343	0.7021	0.6602	0.5741	5.4197	4.9971	6.4124	6.6417	6.116	4.429	0.5489	0.5391	0.8648	0.7205	0.7752	0.7849	1.6703	1.1433	1.7542	1.1352	1.2275	2.0416
972	3-phosphoglycerate	Carbohydrate	Glycolysis, Gluconeogenesis, and Pyruvate Metabolism	1414	LC/MS Neg	132	583	184.986	80731-10-8	724	10669764	C00597	HMDB00807	1.3415	1.6046	1.291	1.1009	1.0893	1.615	0.8007	1.0922	0.6276	0.7618	0.8004	0.7225	0.9838	2.5023	1.4943	1.1232	0.7741	1.5516	0.7136	1.0162	0.5072	0.4965	0.6308	0.7522
439	4-guanidinobutanoate	Amino Acid	Guanidino and Acetamido Metabolism	15681	LC/MS Pos Early	100000096	2320	146.092	463-003;463-00-3	500	486	C01035	HMDB03464	0.4888	1.2363	1.0705	0.7622	0.295	0.6937	2.898	1.7437	0.9412	0.939	1.0588	0.295	0.5618	1.2328	0.295	0.8113	0.511	0.295	2.2719	1.5792	0.4554	1.4697	0.295	1.0702
85	4-imidazoleacetate	Amino Acid	Histidine Metabolism	32349	LC/MS Pos Early	100001207	2055	127.05	645-65-8	96215	86856	C02835	HMDB02024	0.476	1.0873	0.6881	0.6245	0.7905	0.579	1.4659	1.3153	1.4018	1.0721	1.4468	1.4215	0.5694	0.9279	0.5421	0.665	0.8307	0.6261	1.3734	1.2182	0.9185	1.3117	1.192	1.2094
103	5-(galactosylhydroxy)-L-lysine	Amino Acid	Lysine Metabolism	43582	LC/MS Pos Early	100002462	2755	325.161	32448-36-5				0.8785	1.0856	1.4021	1.1454	1.1296	1.0675	1.1035	0.8522	1.0496	0.9211	1.0155	0.8349	0.7711	1.1496	0.7402	1.0506	0.9823	0.8239	1.2076	1.1077	0.7936	0.9247	0.7953	0.9845
3574	5-methyl-2'-deoxycytidine	Nucleotide	Pyrimidine Metabolism, Cytidine containing	38159	LC/MS Pos Early	100002300	2303	242.113	838-07-3	440055	389065	C03592	HMDB02224	1.1506	0.7189	1.3496	1.0212	0.9788	1.4911	0.4397	1.0726	0.5452	0.8431	0.1629	0.8437	1.7415	0.4483	2.4995	1.9443	2.8319	0.1629	0.2825	0.1629	0.2734	1.1544	1.0352	0.4734
429	5-methylthioadenosine (MTA)	Amino Acid	Polyamine Metabolism	1419	LC/MS Pos Early	212	2752	298.097	2457-80-9	439176	388321	C00170	HMDB01173	0.6949	1.1568	1.1198	1.0137	0.9802	0.9352	1.1945	1.1099	1.3355	1.1558	1.2878	0.8766	0.6581	0.9863	0.7231	0.9799	1.0998	0.9224	1.2764	1.0374	0.7021	0.9065	0.9586	1.1911
451	5-oxoproline	Amino Acid	Glutathione Metabolism	1494	LC/MS Neg	1021	738.5	128.035	98-79-3	7405	7127	C01879	HMDB00267	0.7534	0.8094	0.827	0.9032	0.7465	0.7513	1.7071	1.5916	1.1314	1.1363	1.4921	1.2061	0.5468	0.843	1.0047	0.8805	0.9953	1.0341	0.9522	1.1259	0.7601	1.0368	1.0668	1.4055
981	6-phosphogluconate	Carbohydrate	Pentose Phosphate Pathway	15442	LC/MS Neg	100000341	583.9	275.017	921-62-0;53411-70-4	91493	82615	C00345	HMDB01316	2.0266	1.9975	2.4373	3.2759	2.6886	1.2467	0.6402	0.8209	0.5387	2.1101	0.4309	1.1791	2.0465	0.7728	1.4535	1.4624	6.7757	0.2983	0.4113	0.2095	0.2635	0.2999	0.305	0.4072
1471	acetylcarnitine (C2)	Lipid	Fatty Acid Metabolism(Acyl Carnitine)	32198	LC/MS Pos Early	100000802	2282	204.123	5080-50-2	1	5406074	C02571	HMDB00201	0.5908	0.7901	1.1516	0.9729	0.7692	0.7278	1.5025	1.163	1.4353	1.3185	2.3027	1.5031	0.7119	0.7495	0.4825	0.8141	0.7958	0.575	1.8579	1.5608	0.659	1.5535	1.2585	1.0271
1154	aconitate [cis or trans]	Energy	TCA Cycle	46173	LC/MS Neg	100001359	580	173.009						0.6733	1.1492	0.9164	1.1553	0.9367	0.8756	1.1819	1.0187	1.1077	1.1626	0.9813	1.1189	0.859	1.0559	0.7235	0.8826	1.2782	0.9123	1.5368	1.1747	0.6301	0.9792	1.1096	0.8769
3465	adenine	Nucleotide	Purine Metabolism, Adenine containing	554	LC/MS Pos Early	880	2221	136.062	73-24-5	190	185	C00147	HMDB00034	0.9588	1.1261	1.2301	1.1156	1.2394	1.1506	0.4985	0.4971	0.2641	0.5336	0.7214	0.6898	1.7261	1.0412	1.4165	1.4009	1.7205	0.6866	0.8387	0.7263	0.8027	1.0531	1.0526	0.7379
3464	adenosine	Nucleotide	Purine Metabolism, Adenine containing	555	LC/MS Pos Early	798	2169	268.104	58-61-7	60961	54923	C00212	HMDB00050	0.7628	0.8065	0.7949	0.7828	0.7186	0.8747	1.1224	1.1032	0.5372	0.9624	0.9362	1.3099	2.1292	1.4027	1.518	1.1725	1.3039	0.7956	0.9343	0.7066	1.0658	1.1099	1.404	1.0376
3459	adenosine 2'-monophosphate (2'-AMP)	Nucleotide	Purine Metabolism, Adenine containing	36815	LC/MS Neg	100001694	1497.7	346.056	130-49-4	94136		C00946	HMDB11617	1.2746	1.6716	1.2761	1.7902	0.9636	0.469	1.2668	1.2083	0.7555	1.058	0.469	1.0364	0.5375	0.469	0.469	0.5613	2.2291	0.469	1.1707	0.63	0.577	0.9473	0.8887	0.564
3462	adenosine 3',5'-diphosphate	Nucleotide	Purine Metabolism, Adenine containing	15691	LC/MS Neg	1214	575	426.022	75431-54-8	159296	19951095	C00054	HMDB00061	0.4268	0.4268	0.4268	0.4268	0.4268	0.4268	0.4268	0.4268	0.4268	0.7021	0.4268	0.4268	1	2.112	1.5256	0.7845	0.4268	4.5268	0.7156	0.9908	2.3016	0.7374	1.3858	2.047
3458	adenosine 3'-monophosphate (3'-AMP)	Nucleotide	Purine Metabolism, Adenine containing	35142	LC/MS Neg	100001449	1245	346.056	84-21-9	41211	10463793	C01367	HMDB03540	1.3223	1.3364	1.2487	1.3569	0.897	1.0837	0.7002	0.4943	0.5079	1.0251	0.4828	0.9749	1.95	1.054	1.4741	1.1147	1.8799	0.652	0.7324	0.6574	0.5324	0.605	1.0584	0.687
3630	adenosine 5'-diphosphoribose (ADP-ribose)	Cofactors and Vitamins	Nicotinate and Nicotinamide Metabolism	558	LC/MS Neg	215	920	558.064	68414-18-6	192	3674071	C00301	HMDB01178	0.1418	0.3336	0.2831	0.2663	0.1133	0.178	3.3151	4.486	4.0527	4.5234	5.138	4.4384	0.1321	0.3318	0.2902	0.2097	0.1445	0.3022	2.6499	3.7634	1.6664	2.3674	2.8394	2.8231
3457	adenosine 5'-monophosphate (AMP)	Nucleotide	Purine Metabolism, Adenine containing	32342	LC/MS Pos Early	209	1013	348.07	149022-20-8	6083	10239183	C00020	HMDB00045	1.027	1.0587	1.0043	0.9837	0.8822	1.2539	0.7658	0.7385	0.4034	0.758	0.6057	0.6958	1.032	1.4568	0.9957	1.2767	0.8575	1.699	1.164	1.1572	0.9169	0.4512	1.0142	1.2673
28	alanine	Amino Acid	Alanine and Aspartate Metabolism	1126	LC/MS Pos Early	811	1700	90.055	56-41-7	5950	5735	C00041	HMDB00161	1.1944	1.2302	1.4556	1.2648	1.2407	1.1491	0.9727	0.8798	1.3169	0.9196	1.3157	0.765	1.2312	1.0432	0.8804	1.0273	1.3794	0.6612	0.5741	0.4645	0.504	0.8113	0.5075	0.6172
494	alanylleucine	Peptide	Dipeptide	37093	LC/MS Pos Early	100001890	3055	203.139	1638-60-4	259583	227831		HMDB28691	1.5427	1.977	2.1532	1.5153	1.6267	1	0.6632	1.0046	0.9612	0.4512	1.0667	0.4146	1.9641	0.8385	1.0128	0.9511	2.704	0.1835	0.3456	0.1835	0.1835	0.6468	0.2891	0.1835
1158	alpha-ketoglutarate	Energy	TCA Cycle	528	LC/MS Polar	93	2700	145.014	305-72-6;328-50-7;22202-68-2	51	50	C00026	HMDB00208	0.4813	0.8207	1.2099	0.4971	1.1469	1.0685	1.0022	1.2901	0.3764	1.0271	1.1458	0.5686	0.6929	0.8446	0.7969	1.0232	1.1285	0.9978	1.195	0.2683	1.0748	1.1339	0.6989	0.7447
3655	alpha-tocopherol	Cofactors and Vitamins	Tocopherol Metabolism	1561	LC/MS Pos Late	1105	2522	430.378	59-02-9;10191-41-0	14985	14265	C02477	HMDB01893	1.3578	1.27	1.0568	0.9562	0.8031	0.9938	0.9238	0.7559	0.9887	0.8692	1.0067	1.0691	1	1.1328	1.0828	0.8168	1.1371	0.7559	0.7559	0.7559	1.1496	0.7559	0.7663	0.7559
1229	arachidate (20:0)	Lipid	Long Chain Fatty Acid	1118	LC/MS Neg	893	6240	311.296	506-30-9	10467	10035	C06425	HMDB02212	1.3291	1.1995	0.8236	1.1184	0.8374	0.869	1.8104	0.9419	0.9327	0.8533	1.1168	0.9451	0.9012	1.0269	0.9987	0.747	0.9026	1.0717	1.033	1.1309	1.207	1.2674	1.0013	0.8653
1263	arachidonate (20:4n6)	Lipid	Polyunsaturated Fatty Acid (n3 and n6)	1110	LC/MS Neg	229	5535	303.233	506-32-1	444899	392692	C00219	HMDB01043	1.636	1.5013	1.6124	1.2357	1.004	1.0697	0.9356	0.4645	1.1489	0.9924	0.8766	1.0184	1.0453	1.4444	0.901	1.2047	1.3508	0.805	0.7163	0.7648	0.6134	0.996	0.5576	0.426
371	arginine	Amino Acid	Urea cycle; Arginine and Proline Metabolism	1638	LC/MS Pos Early	231	2825	175.119	1119-34-2	232	227	C00062	HMDB00517	1.1321	0.9634	1.1819	1.1418	1.0494	1.0366	0.8293	0.7256	0.9398	0.6976	1.0447	0.7044	1.2363	1.106	0.7018	1.0436	1.0752	0.5632	1.1425	1.2171	0.678	0.9484	0.8037	0.8433
372	argininosuccinate	Amino Acid	Urea cycle; Arginine and Proline Metabolism	15497	LC/MS Pos Early	232	2745	291.13	156637-58-0	828	805	C03406	HMDB00052	0.2874	0.513	0.5127	0.4371	0.1981	0.1981	7.1461	4.5092	7.3222	1.5503	11.3867	3.2112	0.5056	0.4055	0.2283	0.2172	0.6045	0.1981	2.7255	2.0195	1.0145	1.7183	0.9855	1.1511
38	asparagine	Amino Acid	Alanine and Aspartate Metabolism	512	LC/MS Pos Early	917	1225	133.061	70-47-3	6267	6031	C00152	HMDB00168	1.273	1.3512	1.287	1.3949	1.2197	1.1424	1.0675	0.972	1.2955	1.0081	1.2943	0.9904	0.9972	0.9449	0.7495	1.0028	1.2479	0.654	0.5956	0.5869	0.4779	0.7201	0.4701	0.5294
34	aspartate	Amino Acid	Alanine and Aspartate Metabolism	443	LC/MS Pos Early	234	1165	134.045	56-84-8	5960	5745	C00049	HMDB00191	0.9684	1.3314	1.4202	1.4347	1.1054	1.0796	0.626	0.2574	0.6735	0.4952	0.5278	0.3627	1.0059	1.232	1.0177	1.1561	1.1754	1.4321	1.206	0.9628	0.7382	0.8172	0.6966	0.9941
2549	behenoyl dihydrosphingomyelin (d18:0/22:0)*	Lipid	Dihydrosphingomyelins	57331	LC/MS Pos Late	100009026	3150	789.684			24846880		HMDB12091	1.1741	1	0.9709	0.7168	0.865	1.0226	1.2452	1.1476	0.9128	0.7322	1.0092	0.7966	1.2196	1.9071	0.685	0.7529	1.0055	0.6292	1.3604	1.1648	0.6292	0.6292	0.6874	0.6292
2555	behenoyl sphingomyelin (d18:1/22:0)*	Lipid	Sphingomyelins	48492	LC/MS Pos Late	100006294	3083	787.669			24846873		HMDB12103	1.1079	1.0944	0.9586	1.0571	1.0165	0.9824	1.258	0.9763	0.9042	0.8327	1.1613	0.8779	1.1174	1.3587	0.9835	1.0607	1.1072	0.7307	1.0417	1.0548	0.7004	0.8324	0.7832	0.8193
3756	benzoate	Xenobiotics	Benzoate Metabolism	15778	LC/MS Neg	100000008	1750	121.029	65-85-0	243	238	C00180	HMDB01870	1.0394	0.9732	0.6644	1.0642	0.9785	1.0006	5.3363	1.2299	0.7757	0.7307	0.9867	0.4903	1.2973	0.8989	1.094	1.0449	1.2627	0.848	0.9462	1.2268	0.9309	0.9994	1.2063	1.2712
3552	beta-alanine	Nucleotide	Pyrimidine Metabolism, Uracil containing	55	LC/MS Pos Early	244	1905	90.055	56-41-7;107-95-9	239	234	C00099	HMDB00056	0.6638	0.993	1.2294	1.0504	1.007	0.8584	1.4057	1.0774	1.3228	1.1584	1.5206	1.1074	0.7384	0.9726	0.6595	0.9785	0.8971	0.7415	1.4731	1.2169	0.6977	1.0972	0.9407	0.9278
4008	beta-guanidinopropanoate	Xenobiotics	Food Component/Plant	35101	LC/MS Pos Early	100001411	2145	132.077	353-09-3	67701	61020	C03065	HMDB13222	0.5397	0.7923	1.6022	0.9718	0.9335	0.8977	1.4791	1.1297	1.7275	1.4726	1.8799	1.1984	0.6035	1.042	0.2817	0.811	0.7365	0.4116	2.0715	1.4738	0.6665	1.4941	0.9896	1.0104
6	betaine	Amino Acid	Glycine, Serine and Threonine Metabolism	3141	LC/MS Pos Early	799	1064	118.086	107-43-7	247	##############	C00719	HMDB00043	1.2907	0.807	1.6197	1.0556	0.9708	0.8896	0.7275	0.5208	1.3116	0.7817	1.1797	0.9085	0.8009	1.0292	0.6037	1.1096	0.9017	0.7561	1.6513	1.3493	0.6238	1.4628	1.1595	1.109
218	C-glycosyltryptophan	Amino Acid	Tryptophan Metabolism	48782	LC/MS Pos Early	100006379	2700	367.15	180509-18-6	10981970	9157171			0.6695	1.2914	1.1379	1.0357	0.8574	0.9961	1.0653	1.083	1.0039	1.1625	1.2639	0.9891	0.886	1.1254	0.7625	0.9895	0.8997	0.8282	1.5239	1.2629	0.677	1.1439	0.9104	0.9873
1532	carnitine	Lipid	Carnitine Metabolism	15500	LC/MS Pos Early	100000007	1978	162.113	461-05-2	10917	10455	C00318	HMDB00062	0.6171	0.8112	1.5422	1.3191	1.0991	1.0035	0.7972	0.8132	1.4008	1.1338	1.3204	1.1444	0.7338	1.1157	0.4845	1.034	0.6885	0.5144	1.1147	0.9965	0.4149	0.938	0.7354	1.013
2504	ceramide (d16:1/24:1, d18:1/22:1)*	Lipid	Ceramides	57437	LC/MS Pos Late	100015727	3850	620.598						1.0308	1.2344	0.7173	0.5642	0.9578	1.1294	1.2969	1.4036	0.8381	0.6373	0.5592	0.3785	0.8097	0.3785	0.7848	0.9481	0.9692	0.3785	3.6968	3.5422	1.0419	1.4858	1.0672	1.3387
2500	ceramide (d18:1/14:0, d16:1/16:0)*	Lipid	Ceramides	57432	LC/MS Pos Late	100015735	2477	510.488						0.7489	0.7339	0.5477	0.7262	0.4281	0.5013	1.3537	1.7192	1.1958	1.1539	1.1734	1.0601	0.6492	0.6894	0.6984	0.7443	0.9262	0.9399	1.6755	1.7499	1.2933	1.2956	1.2511	1.6901
2503	ceramide (d18:1/20:0, d16:1/22:0, d20:1/18:0)*	Lipid	Ceramides	57440	LC/MS Pos Late	100015755	3920	594.582						1	1.4226	0.4138	0.4138	0.4138	0.7573	1.7645	1.8779	0.4138	0.7265	0.5494	0.4588	0.6334	0.8772	0.9823	0.6731	1.2743	0.7493	2.8578	2.9102	1.3639	1.2141	1.2113	1.3589
2505	ceramide (d18:2/24:1, d18:1/24:2)*	Lipid	Ceramides	57443	LC/MS Pos Late	100015744	3858	646.613						0.4352	1.0394	0.41	0.3601	0.3954	0.555	1.9983	2.2728	0.9483	1.2206	1.037	0.963	0.5303	0.6632	0.6335	0.5965	0.8459	1.1338	3.7173	3.5882	2.0808	2.4549	2.2182	3.0154
2612	cholesterol	Lipid	Sterol	63	LC/MS Pos Late	266	2707	369.352	57-88-5	11025495	4937803	C00187	HMDB00067	1.2497	0.7585	1.1229	1.1751	1.1248	1.1668	1.0391	0.8411	1.1941	1.0402	1.0808	0.9609	1.0457	0.915	0.7524	1.0435	1.2992	0.7474	0.8183	0.7354	0.6692	0.7516	0.768	0.6786
1772	choline	Lipid	Phospholipid Metabolism	15506	LC/MS Pos Early	1256	1961	104.107	67-48-1	305	149278	C00114	HMDB00097	0.802	0.9719	1.0462	1.0767	0.9976	0.8445	1.3137	1.1615	1.1653	1.1627	1.2724	0.9603	0.8455	0.931	0.9817	0.9296	1.3896	1.0024	1.3107	0.8509	0.929	1.0727	0.8734	1.109
1773	choline phosphate	Lipid	Phospholipid Metabolism	34396	LC/MS Pos Early	267	700	184.073	72556-74-2	1014	119298	C00588	HMDB01565	0.8028	1.1774	1.2732	1.3433	1.0019	0.9496	1.1256	0.839	1.2109	1.1682	1.4142	0.9762	0.8755	1.0789	0.8168	0.8986	1.1293	0.9981	0.9876	0.8777	0.9394	0.9394	1.104	1.09
1152	citrate	Energy	TCA Cycle	1564	LC/MS Neg	1124	582	191.02	77-92-9	311	305	C00158	HMDB00094	0.6122	1.0553	0.9018	1.0474	0.8247	0.7955	1.5734	1.2066	1.8548	1.756	2.3019	1.8071	0.6305	1.0539	0.6691	0.8113	1.153	0.8735	1.2258	1.0705	0.5655	0.7194	0.9526	0.8432
380	citrulline	Amino Acid	Urea cycle; Arginine and Proline Metabolism	2132	LC/MS Pos Early	391	1520	176.103	372-75-8	9750	810	C00327	HMDB00904	2.0086	0.671	0.7149	0.9071	0.7324	0.9861	619.475	533.572	532.999	472.81	601.031	423.587	0.8227	1.0139	1.8477	1.5994	0.9111	0.6416	0.6889	2.7304	0.6203	0.7492	0.6176	1.6503
3641	coenzyme A	Cofactors and Vitamins	Pantothenate and CoA Metabolism	46322	LC/MS Neg	270	1448	382.55	85-61-0;18439-24-2	317	311	C00010	HMDB01423	0.5849	1.5662	1.4535	1.2606	0.6425	1.191	0.256	0.256	0.256	0.6743	0.256	0.256	1	1.2529	1.2695	1.2148	0.7741	1.9374	0.7406	0.256	0.4965	0.256	0.256	0.8929
411	creatine	Amino Acid	Creatine Metabolism	27718	LC/MS Pos Early	1221	1947	132.077	57-00-1	586	566	C00300	HMDB00064	0.6342	1.0754	1.1676	1.0596	1.1152	0.9549	0.9483	0.9177	1.0998	0.9638	1.3849	1.0781	0.7672	1.0028	0.7704	1.013	0.986	0.9972	1.171	0.9909	0.7618	1.0235	0.9866	1.1028
413	creatine phosphate	Amino Acid	Creatine Metabolism	33951	LC/MS Neg	100000112	603	210.029	922-32-7	587	567	C02305	HMDB01511	0.87	0.8004	1.3676	1.6986	1.2051	1.2301	0.9163	0.83	0.7381	0.5557	1.0668	0.9945	1.2161	1.2893	0.7768	1.3738	1.8281	0.9301	1.3393	1.3228	1.0026	0.929	0.9974	0.8619
412	creatinine	Amino Acid	Creatine Metabolism	513	LC/MS Pos Early	275	2055	114.066	60-27-5	588	568	C00791	HMDB00562	0.6989	0.8655	1.2846	1.2797	1.1887	1.0004	0.9814	1.0915	0.8623	0.7739	1.3937	0.942	0.9539	1.2476	0.7371	1.3029	1.4722	0.9637	1.2245	0.9996	0.8896	1.0872	0.8766	1.3897
349	cystathionine	Amino Acid	Methionine, Cysteine, SAM and Taurine Metabolism	15705	LC/MS Pos Early	310	2270	223.075	535-34-2	439258	811	C02291	HMDB00099	0.3448	0.7853	1.0767	0.7674	0.9232	0.836	1.0135	1	1.6398	1.4988	1.8297	1.2699	0.4574	0.3448	0.7255	0.9512	0.9888	0.9508	1.4659	0.5881	1.3757	1.3978	1.5372	2.1228
351	cysteine	Amino Acid	Methionine, Cysteine, SAM and Taurine Metabolism	1868	LC/MS Pos Early	800	1488	122.027	52-90-4;56-89-3	5862	5653	C00097	HMDB00574	1.3844	1.081	1.4476	1.2866	1.1963	0.9876	1.1064	0.761	1.4396	0.9388	1.7821	1.0124	1.1797	1.089	0.658	0.7712	1.5821	0.5974	0.9461	0.886	0.8018	0.8816	0.7447	0.8402
445	cysteine-glutathione disulfide	Amino Acid	Glutathione Metabolism	35159	LC/MS Pos Early	100001437	2465	427.095	13081-14-6	4247235	3455404		HMDB00656	1.3702	1.0985	1.8134	1.402	1.5158	1.1021	1.0783	0.5138	1.165	0.4809	1.1368	0.5247	1.4301	1.0029	0.5307	0.9971	1.6452	0.3346	0.5562	0.5658	0.6569	0.7412	0.4661	0.6849
448	cysteinylglycine	Amino Acid	Glutathione Metabolism	35637	LC/MS Pos Early	278	2132	179.048	19246-18-5	439498	58762	C01419	HMDB00078	0.4431	0.4431	1.5143	0.6547	0.9969	0.7253	0.4431	1.0031	1.6255	2.1852	1.4195	0.8417	0.4431	0.4431	0.8605	0.965	1.3713	0.4431	1.3323	0.8658	0.4751	0.4431	1.2406	1.1609
3562	cytidine	Nucleotide	Pyrimidine Metabolism, Cytidine containing	514	LC/MS Pos Early	827	2124	244.093	65-46-3	6175	5940	C00475	HMDB00089	0.3404	0.9746	1.1544	0.6868	0.9276	0.6501	1.7306	3.2823	3.3741	3.1632	3.6268	2.1588	0.3497	0.3649	0.8354	0.6392	1.0254	0.3695	1.1521	0.8434	0.7717	1.4752	1.0374	1.3475
3561	cytidine 2',3'-cyclic monophosphate	Nucleotide	Pyrimidine Metabolism, Cytidine containing	37465	LC/MS Neg	73	937	304.034	15718-51-1	417654	369711	C02354	HMDB11691	1.718	1.8287	1.3074	1.0014	0.9909	0.7273	0.2702	0.2702	0.2702	0.5175	0.2702	0.2702	1.2671	0.9986	0.9477	1.1448	1.6435	1.6196	1.6195	1.3897	0.6577	0.716	0.8971	0.9778
3559	cytidine 3'-monophosphate (3'-CMP)	Nucleotide	Pyrimidine Metabolism, Cytidine containing	2959	LC/MS Pos Early	105	920	324.059	84-52-6	66535	225079	C05822		1.2894	1.1177	1.0632	1.2101	0.9995	1.0005	1.0072	1.12	0.6862	0.9744	0.6583	0.9979	1.6232	0.7859	1.5164	1.0932	1.6951	0.5083	0.7885	0.5985	0.6237	0.9886	1.0292	0.6987
3558	cytidine 5'-monophosphate (5'-CMP)	Nucleotide	Pyrimidine Metabolism, Cytidine containing	2372	LC/MS Pos Early	282	835	324.059	63-37-6	6131	5414497	C00055	HMDB00095	0.3623	0.9103	0.642	0.577	0.6357	0.614	1.3605	1.7372	1.0725	1.1289	1.3781	1.1562	0.2641	0.691	0.4852	0.5759	0.5445	1.0437	1.8516	1.6605	0.9563	1.3069	1.0882	1.408
3557	cytidine diphosphate	Nucleotide	Pyrimidine Metabolism, Cytidine containing	2841	LC/MS Neg	280	580	402.011	34393-59-4	6132	5902	C00112	HMDB01546	0.5261	0.8989	1.0034	1.0828	0.8789	0.7663	1.8502	3.0827	0.8642	0.99	1.6599	2.0319	0.8671	0.9907	1.3735	1.2536	1.3892	1.6065	0.6465	1.101	1.3203	0.3442	0.8387	0.9966
1779	cytidine-5'-diphosphoethanolamine	Lipid	Phospholipid Metabolism	34410	LC/MS Pos Early	100001407	707	447.068	72842-05-8	123727	287	C00570	HMDB01564	0.4091	0.8646	1.1475	0.8712	1.0027	0.9736	2.1433	2.0818	1.9707	2.0188	2.2998	1.6311	0.6456	0.3555	0.9578	0.7806	0.3471	1.1226	1.9331	0.9811	1.0543	1.0027	0.9449	0.9973
3563	cytosine	Nucleotide	Pyrimidine Metabolism, Cytidine containing	573	LC/MS Pos Early	881	2060	112.05	71-30-7	597	577	C00380	HMDB00630	0.913	1.1299	0.7	0.6356	0.8565	0.7998	1.3591	1.4394	0.8086	1.0604	1.0988	0.878	0.9337	0.8221	1.0181	0.9433	0.9819	0.6921	4.1956	3.0037	1.7083	1.7242	1.4646	2.2496
1531	deoxycarnitine	Lipid	Carnitine Metabolism	36747	LC/MS Pos Early	100001662	2052	146.118	6249-56-5	134	705	C01181	HMDB01161	0.7137	1.1124	1.5528	1.2373	0.918	0.8969	1.2237	0.6522	1.416	0.8698	1.1639	0.9583	0.7877	1.005	0.5016	1.0465	0.8592	0.7573	1.8835	1.4591	0.6103	1.3934	1.0078	0.995
2611	desmosterol	Lipid	Sterol	6065	LC/MS Pos Late	306	2364	367.336	313-04-2	439577	388662	C01802	HMDB02719	1.5836	0.614	1.6503	1.8957	1.5908	1.9265	1.0012	0.5132	0.7547	0.6451	0.538	0.5843	1.5137	1.1517	0.4488	1.1763	1.3036	0.3842	0.6609	1	0.3842	0.4841	0.3842	0.3842
1267	dihomo-linoleate (20:2n6)	Lipid	Polyunsaturated Fatty Acid (n3 and n6)	17805	LC/MS Neg	1231	5730	307.264	2091-39-6	6439848	4944228	C16525	HMDB05060	3.2166	1.6755	1.7374	0.885	0.9016	1.2289	0.9152	0.7835	1.6324	1.5165	0.7379	0.9837	0.9658	1.2727	1.0006	1.29	1.2549	1.2943	1.1305	0.9045	0.3708	0.8086	0.9994	0.6826
1262	dihomo-linolenate (20:3n3 or n6)	Lipid	Polyunsaturated Fatty Acid (n3 and n6)	35718	LC/MS Neg	100001739	5596	305.249	17046-59-2	5280581	4471954	C03242	HMDB02925	2.3129	1.3597	1.749	1.185	1.0588	1.0783	1.2241	0.8032	1.7309	0.8216	0.8883	0.8553	0.7208	1.0307	0.8091	1.1389	1.1611	0.9693	0.7815	0.7163	0.6558	1.2049	0.8349	0.5418
3519	dihydroorotate	Nucleotide	Pyrimidine Metabolism, Orotate containing	601	LC/MS Polar	923	1910	157.025	155-54-4	648	628	C00337	HMDB03349	1.0809	0.9191	1.4062	1.581	0.4714	0.475	0.4525	0.4525	0.4525	0.4525	0.4525	0.4525	4.6533	2.6169	0.5588	0.7648	1.2076	0.4525	0.4525	0.4525	0.4525	0.4525	0.4525	0.4525
967	dihydroxyacetone phosphate (DHAP)	Carbohydrate	Glycolysis, Gluconeogenesis, and Pyruvate Metabolism	15522	LC/MS Neg	309	603	168.991	102783-56-2	668	3833110	C00111	HMDB01473	0.6885	1.2879	0.9476	0.827	0.6809	0.7676	2.5306	4.1955	1.4042	2.5867	3.1897	2.045	0.4907	0.77	0.4315	0.7869	0.4315	0.8275	1.7011	1	0.7301	1.0474	1.3828	2.0344
386	dimethylarginine (SDMA + ADMA)	Amino Acid	Urea cycle; Arginine and Proline Metabolism	36808	LC/MS Pos Early	100001810	2850	203.15	102783-24-4	123831	110375	C03626	HMDB01539	2.2247	1.6915	2.1307	1.7161	1.3293	1.7958	0.8624	0.9685	1.0458	1.0315	0.8859	0.7186	2.062	1.748	0.6338	1.5857	1.2104	0.4452	0.6988	0.6064	0.232	0.354	0.2897	0.2386
1266	docosadienoate (22:2n6)	Lipid	Polyunsaturated Fatty Acid (n3 and n6)	32415	LC/MS Neg	100001182	6034	335.296	7370-49-2	5282807	4445934	C16533	HMDB61714	2.2867	1.3254	1.8178	0.9252	0.5443	0.8664	1.3578	1.3199	1.2379	1.4437	0.3792	0.4825	1.0261	0.9619	1.2035	1.3792	0.8495	0.8691	1.3534	0.5558	0.3792	1	0.9382	0.7891
1253	docosahexaenoate (DHA; 22:6n3)	Lipid	Polyunsaturated Fatty Acid (n3 and n6)	44675	LC/MS Neg	100000665	5525	327.233	6217-54-5	445580	393183	C06429	HMDB02183	1.441	1.5034	1.4806	1.0974	0.9808	0.8155	1.4008	0.6517	1.4297	1.2086	0.9203	1.161	0.9587	1.0192	1.1228	0.971	1.3314	0.7172	0.902	0.8642	0.9019	1.5247	0.7075	0.6512
1252	docosapentaenoate (n3 DPA; 22:5n3)	Lipid	Polyunsaturated Fatty Acid (n3 and n6)	32504	LC/MS Neg	100001181	5571	329.249	2234-74-4	6441454		C16513	HMDB06528	2.5115	1.4984	1.8194	1.2101	1.0799	1.0168	1.1277	0.9119	1.6812	1.2015	0.7345	0.8369	0.8833	1.2542	0.932	1.0978	1.4847	0.9666	0.8113	0.9139	0.572	0.9832	0.6303	0.4153
1251	eicosapentaenoate (EPA; 20:5n3)	Lipid	Polyunsaturated Fatty Acid (n3 and n6)	18467	LC/MS Neg	2050	5450	301.217	10-2005-9;10417-94-4	446284	393682	C06428	HMDB01999	1.7137	0.824	1.6233	1.1684	1.0418	0.9096	1.1763	0.9582	1.0426	0.819	0.8974	1.0801	1.1868	1.1948	0.9218	1.1064	1.2121	0.6859	0.7885	0.8973	0.4818	1.0565	0.7241	0.5505
1232	eicosenoate (20:1)	Lipid	Long Chain Fatty Acid	33587	LC/MS Neg	100001335	5950	309.28		5282768	4445895	C16526	HMDB02231	2.0196	1.375	1.2451	0.9945	0.7765	0.93	1.4263	1.594	1.0602	1.1935	0.6635	0.7331	1.0055	0.9544	1.1489	0.9497	0.9142	1.1849	1.0139	0.939	0.8826	1.3003	0.9747	0.7992
1237	erucate (22:1n9)	Lipid	Long Chain Fatty Acid	1552	LC/MS Neg	1087	6355.6	337.311	112-86-7	5281116	7924	C08316	HMDB02068	2.1784	1.3846	1.2202	0.9736	0.7108	0.9918	0.9803	1.6612	0.9496	1.0041	0.5824	0.7597	0.9657	0.9959	1.3444	0.9739	0.8876	1.3153	1.079	0.8863	1.3593	1.3493	1.0411	1.1422
1145	erythronate*	Carbohydrate	Aminosugar Metabolism	42420	LC/MS Polar	100001320	2186	135.03	88759-55-1	2781043	2061231		HMDB00613	0.4724	0.963	0.9992	0.7569	0.762	0.8115	1.3352	1.5968	1.399	1.2627	1.5563	1.0476	0.5772	0.6028	0.6369	0.7186	0.808	0.9978	1.6603	1.3088	1.0008	1.2826	1.4724	1.4251
3634	flavin adenine dinucleotide (FAD)	Cofactors and Vitamins	Riboflavin Metabolism	2134	LC/MS Neg	327	2425	784.15	146-14-5;84366-81-4	643975	559059	C00016	HMDB01248	0.8741	1.065	1.1672	0.9611	0.7348	1.0389	1.2872	1.1293	1.3893	1.4138	0.6286	1.0794	0.8842	1.0889	0.6293	0.9314	1.0708	0.6286	0.8679	0.6286	0.7621	0.6286	0.6286	0.8834
1068	fructose	Carbohydrate	Fructose, Mannose and Galactose Metabolism	577	LC/MS Polar	878	2065	179.056	57-48-7	5984	5764	C00095	HMDB00660	0.9902	0.5195	0.8055	0.6621	0.8389	1.2945	2.3421	2.4874	1.2799	0.7734	1.746	0.8607	1.096	1.4026	0.7548	1.4744	2.4096	0.8088	0.9481	1.4223	0.9516	1.1244	1.0098	0.7947
965	fructose 1,6-diphosphate/glucose 1,6-diphosphate/myo-inositol diphosphates	Carbohydrate	Glycolysis, Gluconeogenesis, and Pyruvate Metabolism	46896	LC/MS Neg	100002180	551	338.989				C00354		0.3233	1.0562	0.6997	0.6816	0.6781	0.6269	1.4652	2.0859	3.1642	1.4508	3.749	1.9744	0.3233	0.5542	0.7839	0.7532	1.0264	1.28	0.7496	0.9963	0.9442	1	1.3757	1.6427
1162	fumarate	Energy	TCA Cycle	1643	LC/MS Polar	330	3084	115.004	100-17-8	444972	10197150	C00122	HMDB00134	0.8522	1.2683	0.9561	0.906	0.6221	0.7472	2.1267	2.2886	1.5569	1.3091	1.6671	1.1592	0.6524	0.8925	0.5925	0.6412	0.8654	1.0439	1.592	1.2964	0.9048	0.9307	1.1321	1.3422
1094	galactonate	Carbohydrate	Fructose, Mannose and Galactose Metabolism	27719	LC/MS Polar	100001026	3085	195.051	299-28-5	128869	114198	C00880	HMDB00565	0.6494	2.1207	1.2374	0.9261	0.9984	0.7021	2.4053	4.076	3.4528	3.31	2.4719	2.5376	0.6723	0.8284	1.0016	0.8639	1.1747	0.8872	0.989	0.7083	0.6171	0.924	1.6362	1.0727
474	gamma-glutamyl-epsilon-lysine	Peptide	Gamma-glutamyl Amino Acid	33934	LC/MS Pos Early	100001262	2725	276.155	17105-15-6	7015685	5378717		HMDB03869	0.637	0.5777	0.8638	0.7097	0.8086	0.785	2.2448	2.615	1.3358	1.311	1.4169	1.2232	0.5494	0.5521	0.7124	0.7221	0.7524	0.94	1.3914	1.06	1.6232	1.2808	1.465	2.3456
466	gamma-glutamylcysteine	Peptide	Gamma-glutamyl Amino Acid	1778	LC/MS Pos Early	1036	2118	251.07	636-58-8	842	819	C00669	HMDB01049	0.4168	0.8138	0.675	0.6312	0.8755	0.551	1.9382	1.242	1.5917	1.3974	2.2375	1.4447	0.4001	0.6314	0.5596	0.6008	1.3227	1.1177	0.9896	0.6855	1.0104	1.1362	1.2816	1.6115
467	gamma-glutamylglutamate	Peptide	Gamma-glutamyl Amino Acid	36738	LC/MS Pos Early	331	1775	277.103	1116-22-9	92865	83831	C05282	HMDB11737	0.7536	1.4673	2.0775	0.9732	1.6379	2.0238	0.3638	0.4818	0.8807	1.0969	1.3012	0.3841	1.4199	2.252	1.5676	1.4986	1	0.8144	0.8976	0.3638	0.6291	0.3638	0.7592	0.3638
471	gamma-glutamylisoleucine*	Peptide	Gamma-glutamyl Amino Acid	34456	LC/MS Pos Early	100001485	2940	261.144		14253342	21403145		HMDB11170	0.744	2.076	1.9685	1.3327	1.5854	1.637	0.8239	0.7857	0.6415	0.764	0.922	0.5814	1.1997	1.7122	1.3574	1.5271	1.4852	2.0299	1.078	0.7377	0.4429	0.6682	0.6124	0.7552
472	gamma-glutamylleucine	Peptide	Gamma-glutamyl Amino Acid	18369	LC/MS Pos Early	1268	2991	261.144	2566-39-4	151023	133115		HMDB11171	0.7268	1.6564	1.4648	1.3534	1.2254	1.1289	0.984	0.8186	1.1025	0.7614	1.0088	0.8029	0.9045	1.2627	1.0279	1.0783	1.4697	1.4325	0.9912	0.7128	0.4294	0.6349	0.5631	0.4916
477	gamma-glutamylthreonine	Peptide	Gamma-glutamyl Amino Acid	33364	LC/MS Pos Early	100001314	1750	249.108	5652-48-2	76078708	21403107		HMDB29159	0.8136	2.5507	2.9003	1.6778	2.0815	2.2738	1.0638	0.6667	0.6314	0.7181	0.6976	0.5784	1.5568	2.498	2.0248	2.413	2.2247	3.0348	0.9362	0.5917	0.2852	0.5233	0.3258	0.3713
480	gamma-glutamylvaline	Peptide	Gamma-glutamyl Amino Acid	43829	LC/MS Pos Early	100001126	2700	247.129	2746-34-1	7015683			HMDB11172	0.4442	2.1352	2.1155	1.6899	1.5941	1.639	0.8526	0.6798	0.4442	0.7231	0.6676	0.6275	1.1759	2.3645	1.4369	2.1213	1	2.6137	1.0365	0.8867	0.7225	0.5042	0.768	0.6257
41	glutamate	Amino Acid	Glutamate Metabolism	57	LC/MS Pos Early	561	1500	148.06	56-86-0	611	591	C00025	HMDB00148	0.7072	1.248	1.2947	1.2413	1.078	1.0221	0.907	0.9091	0.9779	0.8609	1.1179	0.7871	0.7802	0.9248	0.8678	1.0733	1.2165	1.1906	1.0736	0.8613	0.7954	0.9421	1.0487	1.1034
42	glutamine	Amino Acid	Glutamate Metabolism	53	LC/MS Pos Early	563	1291	147.076	56-85-9	5961	5746	C00064	HMDB00641	0.9978	1.094	1.5124	1.3967	1.2168	1.1522	1.0022	0.9389	1.5191	1.0598	1.3057	0.8475	0.9058	0.9718	0.9744	1.2117	1.2816	1.0765	0.5084	0.6007	0.6338	0.8135	0.6905	0.9344
443	glutathione, oxidized (GSSG)	Amino Acid	Glutathione Metabolism	27727	LC/MS Pos Early	448	2667	613.159	103239-24-3	65359	58835	C00127	HMDB03337	0.5947	0.8943	0.8915	0.8614	0.8705	0.7821	1.4185	1.7277	1.4513	1.3663	1.8138	1.2589	0.5794	0.738	0.6869	0.8383	0.9445	0.8175	1.5691	1.0555	1.2894	1.3432	1.4884	1.8612
442	glutathione, reduced (GSH)	Amino Acid	Glutathione Metabolism	2127	LC/MS Pos Early	496	2000	308.091	70-18-8	124886	111188	C00051	HMDB00125	0.6064	0.8941	0.9379	1.0239	0.9878	0.8031	1.0122	1.038	1.274	1.2554	1.6282	1.1244	0.5628	0.7075	0.7273	0.7933	1.1103	1.0301	1.0834	0.8515	0.893	0.9489	1.1015	1.3439
978	glycerate	Carbohydrate	Glycolysis, Gluconeogenesis, and Pyruvate Metabolism	1572	LC/MS Polar	1052	2070.4	105.019	600-19-1	752	732	C00258	HMDB00139	0.9923	2.003	1.3477	0.927	1.2882	1.2135	1.2635	1.7202	1.8366	1.0077	1.6724	0.8455	0.7695	1.2513	1.2149	0.7078	1.2901	0.7273	0.7112	0.8071	0.3539	0.9881	0.6006	0.6402
2338	glycerol 3-phosphate	Lipid	Glycerolipid Metabolism	43847	LC/MS Pos Early	100000258	580	173.021	29849-82-9	754	734	C00093	HMDB00126	0.8252	1.4828	1.5309	1.2459	1.4384	1.5088	0.9618	1.3297	0.7557	1.0271	1.0349	0.991	0.4085	1.3098	1.0592	1.009	0.7224	1.371	0.2798	0.3224	0.2777	0.2215	0.3315	0.2791
1780	glycerophosphoethanolamine	Lipid	Phospholipid Metabolism	37455	LC/MS Polar	100001620	3075	214.049	33049-08-0	123874	110410	C01233	HMDB00114	0.6054	1.1554	0.9009	0.6779	0.7792	0.6858	1.4198	1.2729	1.2154	1.2727	1.5258	1.0696	0.6435	0.8466	0.5987	0.8385	0.7914	0.7228	1.9397	1.1851	0.9304	1.3793	1.0788	1.3465
2343	glycerophosphoglycerol	Lipid	Glycerolipid Metabolism	48857	LC/MS Polar	100001619	2430	245.043		439964	388990	C03274		0.8546	0.8217	1.2614	1.0344	0.9325	0.872	1.3846	0.9433	1.2995	1.0561	1.1256	0.9444	0.9513	1.2703	0.7517	0.9656	0.9352	0.7435	1.551	1.3629	0.8437	1.304	1.0402	1.0782
1782	glycerophosphoinositol*	Lipid	Phospholipid Metabolism	47155	LC/MS Polar	100001621	3850	333.059	16824-65-0	167572				1.1716	1.0606	1.3136	1.1065	1.077	1.0949	0.9751	0.8386	0.7547	0.8719	0.7261	0.7144	1.2336	1.3182	0.8515	1.1534	0.6111	0.9307	1.3169	1.0249	0.9455	0.8137	0.8162	1.1368
1776	glycerophosphorylcholine (GPC)	Lipid	Phospholipid Metabolism	15990	LC/MS Pos Early	100000269	672	258.11	28319-77-9	71920	571409	C00670	HMDB00086	0.6844	0.7753	0.525	0.6015	0.4764	0.5072	1.718	1.4437	1.4501	1.3602	2.0039	1.443	0.6475	0.8841	0.4687	0.5176	0.4031	0.7024	2.2555	2.2206	1.1159	1.4948	1.3281	1.3972
1781	glycerophosphoserine*	Lipid	Phospholipid Metabolism	57404	LC/MS Pos Early	100015666	577	260.053		3081457	2339060			1.2071	1.0048	1.0695	1.113	0.9952	0.9336	1.2797	1.0328	1.2195	1.1	1.275	0.8449	0.9243	0.9615	0.7299	0.854	0.5962	0.7853	1.1873	1.2187	0.9172	1.0684	0.9938	0.9493
1	glycine	Amino Acid	Glycine, Serine and Threonine Metabolism	58	LC/MS Pos Early	340	1375	76.0393	56-40-6	750	730	C00037	HMDB00123	1.1709	1.4189	1.5117	1.3923	1.2996	1.2989	0.7387	0.8147	0.9802	0.8694	0.9831	0.726	1.1214	1.1718	1.0169	1.3991	1.3326	1.1471	0.6813	0.559	0.7166	0.7778	0.709	0.8851
2532	glycosyl ceramide (d16:1/24:1, d18:1/22:1)*	Lipid	Hexosylceramides (HCER)	57457	LC/MS Pos Late	100015730	3373	782.65						1.3759	1.6285	1.1656	1.1089	1.0382	0.9871	1.0008	0.8965	0.6864	0.7874	0.664	0.6625	1.7916	1.9003	0.8939	1.231	1.2786	0.5899	0.9992	1.1211	0.6805	1.1772	0.7525	0.966
2530	glycosyl ceramide (d18:1/20:0, d16:1/22:0)*	Lipid	Hexosylceramides (HCER)	57595	LC/MS Pos Late	100015882	3414	756.635						1.4216	1.6699	0.8361	0.9211	0.8682	1.0021	1.1367	1.1396	0.7159	0.6525	0.9503	0.6994	1.6248	2.003	1.0301	1.0674	1.1573	0.8928	1.2005	1.2076	0.7465	0.8776	0.9931	0.9979
2533	glycosyl ceramide (d18:1/23:1, d17:1/24:1)*	Lipid	Hexosylceramides (HCER)	57448	LC/MS Pos Late	100015751	3667	796.666						1.2132	1.1035	0.8625	0.8833	0.7983	0.8307	1.1657	1.1173	0.7899	0.7955	0.9386	0.8144	1.1786	1.3338	0.8332	1.0371	0.901	0.9082	1.4236	1.4452	0.9629	1.342	1.1317	1.2093
2534	glycosyl ceramide (d18:2/24:1, d18:1/24:2)*	Lipid	Hexosylceramides (HCER)	57453	LC/MS Pos Late	100015745	3380	808.666						0.9668	1.1774	0.6633	0.5787	0.5265	0.7235	1.0765	1.1475	0.7425	0.8603	1.0589	1.0332	0.9001	0.8723	0.846	0.7971	1.1118	0.8975	1.4375	1.5708	1.5528	1.6348	1.7846	1.9637
2512	glycosyl-N-behenoyl-sphingosine (d18:1/22:0)*	Lipid	Hexosylceramides (HCER)	57371	LC/MS Pos Late	100015622	4058	784.666			24846901			1.2636	1.4359	0.8389	0.9123	0.8759	0.958	1.0618	1.0992	0.6827	0.7232	0.9657	0.6374	1.2111	1.4504	1.0276	0.9573	1.1716	1.0504	1.0991	1.1312	0.8983	0.9017	0.9724	1.0734
2515	glycosyl-N-nervonoyl-sphingosine (d18:1/24:1)*	Lipid	Hexosylceramides (HCER)	57369	LC/MS Pos Late	100001878	3990	810.682						1.0346	1.1251	0.7498	0.8723	0.7318	0.7752	1.1761	1.0798	0.7667	0.8668	1.0219	0.8604	0.9781	1.0557	0.8094	0.8938	0.8578	0.856	1.352	1.3561	1.039	1.2391	1.1187	1.2089
2509	glycosyl-N-palmitoyl-sphingosine (d18:1/16:0)	Lipid	Hexosylceramides (HCER)	53013	LC/MS Pos Late	100009272	2623	700.572						0.9788	1.0908	0.7371	0.8091	0.7884	0.7808	1.22	1.0729	0.8523	0.8062	1.2237	1.0141	0.9295	1.0256	0.9859	0.9216	1.0475	0.9834	0.9338	1.0344	1.1386	1.0808	1.1975	1.3152
2510	glycosyl-N-stearoyl-sphingosine (d18:1/18:0)	Lipid	Hexosylceramides (HCER)	52234	LC/MS Pos Late	100001882	3053	728.604						1.5184	1.6189	0.8856	1.0082	0.7951	0.9883	1.365	1.4483	0.748	0.863	0.9627	0.8735	1.442	1.9834	0.8471	0.9951	1.0777	0.8403	1.3489	1.1839	0.9293	1.014	1.0049	0.9836
631	glycylleucine	Peptide	Dipeptide	34398	LC/MS Pos Early	100001258	3059	189.123	869-19-2	92843	83812	C02155	HMDB00759	1.2284	1.3255	1.9387	1.7191	1.6768	0.8716	1.2533	1.1468	1.6217	0.5598	1.8279	0.809	2.1444	0.6424	1	0.781	2.8788	0.1491	0.2791	0.2011	0.1799	0.8743	0.2867	0.1491
641	glycylvaline	Peptide	Dipeptide	18357	LC/MS Pos Early	100000487	2734	175.108	1963-21-9	97417	2006926		HMDB28854	1.1345	1.264	1.4904	1.5148	1.3442	0.83	1.2762	1.1382	1.3364	0.6921	1.3675	0.7656	1.5742	0.8499	0.8402	0.8655	1.8763	0.2053	0.3234	0.2517	0.1372	0.681	0.1372	0.1372
410	guanidinoacetate	Amino Acid	Creatine Metabolism	43802	LC/MS Pos Early	344	1937	118.061	352-97-6	763	743	C00581	HMDB00128	0.1508	0.2925	0.3041	0.2586	0.2969	0.2287	1.3913	1.6658	1.6749	1.5022	2.0572	1.4017	0.1784	0.1808	0.3952	0.2326	0.2761	0.6087	3.2538	2.3804	3.9546	4.0021	3.3033	3.8856
3499	guanine	Nucleotide	Purine Metabolism, Guanine containing	32352	LC/MS Pos Early	172	2032	152.057	73-40-5	764	744	C00242	HMDB00132	0.8935	0.9654	1.0218	0.9782	1.0622	1.0861	0.8545	1.0386	0.5927	1.0899	0.8191	1.1468	2.066	0.9213	2.2572	1.4747	2.183	0.5888	0.6436	0.4129	0.7912	1.283	1.1944	0.626
3498	guanosine	Nucleotide	Purine Metabolism, Guanine containing	1573	LC/MS Neg	1099	1662	282.084	118-00-3	6802	6544	C00387	HMDB00133	0.6068	1.1134	1.0054	1.2653	0.9946	0.6336	0.9034	1.0636	1.184	1.2159	1.3405	1.6304	1.7377	0.6817	1.994	0.8368	2.515	0.425	0.7279	0.626	0.6369	1.3807	0.9681	0.7076
3494	guanosine 3'-monophosphate (3'-GMP)	Nucleotide	Purine Metabolism, Guanine containing	39786	LC/MS Neg	100002704	773.9	362.051	117-68-0	3522	3402			1.7437	1.4452	1.1988	1.1436	0.9721	1.0245	0.8699	1.3967	0.544	1.2508	0.5208	1.1	1.6526	0.6412	1.762	0.9755	1.8013	0.3021	0.6946	0.5924	0.9247	1.3608	0.9208	0.6893
3492	guanosine 5'- diphosphate (GDP)	Nucleotide	Purine Metabolism, Guanine containing	2848	LC/MS Neg	346	639	442.017	43139-22-6	8977	8630	C00035	HMDB01201	1.3823	0.8563	0.6895	0.871	0.7395	0.9317	0.8614	0.8346	0.2301	0.4472	0.4235	0.8059	1.4662	1.5811	1.217	1.3348	1.0683	1.9802	1.1327	1.1095	1.7017	0.7544	1.24	1.4287
3493	guanosine 5'- monophosphate (5'-GMP)	Nucleotide	Purine Metabolism, Guanine containing	2849	LC/MS Pos Early	347	800	364.065	#########	6804	741	C00144	HMDB01397	0.9065	1.4519	1.2173	1.2385	1.1298	1.0129	1.0802	1.1198	0.9807	1.1987	1.2041	1.1921	0.8966	0.7983	1.1332	0.9567	1.4536	0.5512	0.8008	0.5962	0.652	0.9871	0.8876	0.8353
3653	gulonate*	Cofactors and Vitamins	Ascorbate and Aldarate Metabolism	46957	LC/MS Polar	100001586	2750	195.051	20246-53-1	9794176	7969943	C00257	HMDB03290	0.2364	0.7514	1.2943	0.2364	0.4766	0.2364	1.1646	2.561	1.3146	1.3124	1.0288	0.2364	0.2364	0.6895	0.2364	0.2364	0.2364	0.964	0.5665	0.2364	0.2364	0.5457	1	1.0132
2589	hexadecasphingosine (d16:1)*	Lipid	Sphingosines	57428	LC/MS Pos Late	100015723	1289	272.258			28533427			1.6859	1.0556	1.2434	1.013	1.0788	0.8584	0.7189	0.836	0.8101	0.7725	0.9646	0.6406	1.2608	0.5483	1.0412	1.3372	1.707	1.1881	0.987	0.5483	0.5483	0.9417	0.6269	1.1526
65	histidine	Amino Acid	Histidine Metabolism	59	LC/MS Neg	355	755.9	154.062	5934-29-2	6274	752	C00135	HMDB00177	1.5599	1.1967	1.7669	1.5181	1.314	1.1573	1.0902	0.9545	1.5722	0.9428	1.4193	0.8032	1.2397	1.0455	0.7196	0.9151	1.47	0.4125	0.6372	0.5826	0.4226	0.7668	0.482	0.489
381	homoarginine	Amino Acid	Urea cycle; Arginine and Proline Metabolism	22137	LC/MS Pos Early	100000961	2882	189.135	156-86-5	9085	8732	C01924	HMDB00670	0.4005	0.4005	0.4005	0.4005	0.4005	0.4005	0.7564	0.4005	0.4005	0.4005	0.4005	0.4005	0.4005	0.4005	0.4005	0.4005	0.4005	0.4005	2.1092	2.5753	0.9937	1.6925	1.0063	0.9781
363	hypotaurine	Amino Acid	Methionine, Cysteine, SAM and Taurine Metabolism	590	LC/MS Polar	358	2763.4	108.013	300-84-5	107812	96959	C00519	HMDB00965	0.4599	0.9474	1.0526	0.9127	0.9231	0.6676	1.4112	1.1416	1.4003	1.235	1.4922	1.0884	0.5394	0.8584	0.5104	0.7612	0.8778	0.801	1.6661	1.2439	0.8567	1.2224	1.1675	1.145
3440	hypoxanthine	Nucleotide	Purine Metabolism, (Hypo)Xanthine/Inosine containing	3127	LC/MS Neg	171	1291.2	135.031	68-94-0	790	768	C00262	HMDB00157	0.4729	1.0307	0.6904	1.0107	0.8912	0.5715	1.4909	0.9666	1.3373	1.1634	1.3971	1.4066	0.486	0.4286	0.5475	0.6725	1.0641	0.4253	1.1301	1.0169	0.9526	1.248	0.9893	1.3739
74	imidazole propionate	Amino Acid	Histidine Metabolism	40730	LC/MS Pos Early	100003434	2263	141.066	1074-59-5	70630	63798		HMDB02271	0.7584	1.1107	0.8096	0.6592	1.3359	0.6592	2.1353	2.3526	0.8074	0.8351	1.5011	1.2012	0.7927	1.3168	0.6759	0.8918	1.0003	1.06	1.2793	0.9997	0.6592	0.6592	0.6592	0.682
3439	inosine	Nucleotide	Purine Metabolism, (Hypo)Xanthine/Inosine containing	1123	LC/MS Neg	361	1602.1	267.074	58-63-9	6021	21241953	C00294	HMDB00195	0.2914	1.3846	1.1766	1.3903	1.0183	0.5027	1.1538	1.256	2.7815	1.8477	2.4808	1.7097	0.7294	0.3113	0.9473	0.6192	2.4069	0.2333	0.9055	0.7331	0.5636	1.5467	0.9817	0.9179
3438	inosine 5'-monophosphate (IMP)	Nucleotide	Purine Metabolism, (Hypo)Xanthine/Inosine containing	2133	LC/MS Pos Early	362	650	349.054	4691-65-0	8582	5482599	C00130	HMDB00175	0.5562	2.6495	1.3906	0.8886	1.1742	1	1.6514	6.0677	0.649	1.4853	1.3664	1.0906	0.1283	0.8507	0.9605	0.9935	0.1283	0.9633	1.153	1.0945	0.306	0.3296	0.8605	1.1086
296	isoleucine	Amino Acid	Leucine, Isoleucine and Valine Metabolism	1125	LC/MS Pos Early	376	2800	132.102	73-32-5	6306	769	C00407	HMDB00172	1.2929	1.2277	1.4813	1.4487	1.3486	1.0888	1.2652	1.0148	1.4929	0.9573	1.5552	0.9798	1.1955	0.9852	0.6788	0.9779	1.3426	0.5228	0.7013	0.7926	0.5665	0.9506	0.6252	0.7843
665	isoleucylglycine	Peptide	Dipeptide	40008	LC/MS Neg	100003169	1992	187.109	868-28-0	342532	303621		HMDB28907	1.8893	1.5522	2.6595	2.4229	1.939	1.1812	0.9994	1.0119	2.3256	0.7144	1.6524	0.6798	2.2618	0.8906	0.7999	1.0006	2.941	0.2418	0.2792	0.2525	0.1518	0.6767	0.1684	0.0562
1167	itaconate	Energy	TCA Cycle	18373	LC/MS Polar	100000455	2969	129.019	97-65-4	811	789	C00490	HMDB02092	0.1358	0.4359	0.1184	0.1519	0.1666	0.1448	2.4173	1.7133	1.6087	1.5289	1.6372	1.5235	0.0627	0.0973	0.3035	0.118	0.3465	0.4765	4.9243	4.5384	3.6121	3.8731	4.1965	5.0293
975	lactate	Carbohydrate	Glycolysis, Gluconeogenesis, and Pyruvate Metabolism	527	LC/MS Neg	482	681.6	89.0244	79-33-4	612	592	C00186	HMDB00190	0.9236	1.1842	0.3976	0.8104	0.5987	0.705	2.4228	5.1886	2.1219	2.3573	2.5488	1.4928	0.6126	1.7665	0.8544	0.92	0.7722	0.8861	1.073	1.8753	0.927	0.6302	1.3626	1.3622
2536	lactosyl-N-palmitoyl-sphingosine (d18:1/16:0)	Lipid	Lactosylceramides (LCER)	53010	LC/MS Pos Late	100009030	2527	862.625	4201-62-1					1.266	1.0726	0.7832	0.8391	0.8497	0.6659	1.0453	1.176	0.9937	0.9176	1.2893	1.1466	1.0206	1.6454	0.5396	0.9853	1.0247	0.3238	1.1631	0.9831	0.9475	0.9823	1.0063	1.0158
261	leucine	Amino Acid	Leucine, Isoleucine and Valine Metabolism	60	LC/MS Pos Early	397	2864	132.102	61-90-5	6106	5880	C00123	HMDB00687	1.3232	1.1086	1.5166	1.3889	1.3688	1.0883	1.1099	0.8519	1.5583	0.7578	1.3903	0.8396	1.4884	0.9805	0.6869	1.0195	1.5682	0.3887	0.4903	0.5102	0.3408	0.8423	0.384	0.4701
679	leucylalanine	Peptide	Dipeptide	40010	LC/MS Pos Early	100003179	2801	203.139	7298-84-2	259321	227625		HMDB28922	1.4535	1.6389	1.7053	1.5547	1.3006	1.0237	0.8136	1.0185	0.9037	0.4361	1.1446	0.5112	2.9071	1.1421	1.169	0.9815	2.3722	0.5553	0.4355	0.4572	0.1543	0.7493	0.3289	0.1782
850	leucylglutamine*	Peptide	Dipeptide	48189	LC/MS Pos Early	100003183	2620	260.161		4305457	3511125		HMDB28927	1.5514	1.6287	2.2793	1.6852	1.6509	1.2093	0.977	0.9829	0.9995	0.4391	1.2046	0.5398	3.6761	1.0306	1.2194	1.0005	3.0227	0.4647	0.5004	0.2942	0.2398	0.9358	0.343	0.2512
684	leucylglycine	Peptide	Dipeptide	40045	LC/MS Pos Early	100003185	2778	189.123	686-50-0	79070	71402		HMDB28929	1.3462	1.1963	2.356	2.0078	1.933	0.7805	1.1483	0.9586	2.0914	0.3332	1.9083	0.6156	3.3426	0.7268	1.1357	0.7565	3.7927	0.2556	0.3343	0.2895	0.1721	1.0414	0.2844	0.1611
2557	lignoceroyl sphingomyelin (d18:1/24:0)	Lipid	Sphingomyelins	57330	LC/MS Pos Late	100006298	3437	815.7	60037-60-7	24846875			0.9596	1.1349	1.0092	1.136	1.1611	1.0486	1.0458	0.9853	0.9908	0.9318	1.3535	0.987	0.8006	1.0583	1.2361	1.0454	1.3595	0.987	0.8493	0.8456	0.8908	0.8615	0.8624	1.0651
92	lysine	Amino Acid	Lysine Metabolism	1301	LC/MS Pos Early	407	2850	147.113	56-87-1	5962	5747	C00047	HMDB00182	1.2356	1.0507	1.4052	1.3174	1.2094	1.0833	1.1271	0.9615	1.2382	0.8868	1.3347	0.8434	1.2703	1.0266	0.6348	0.9734	1.2606	0.4106	0.9107	0.9361	0.555	0.8991	0.7146	0.7062
1163	malate	Energy	TCA Cycle	1303	LC/MS Polar	409	3343.1	133.014	6915-15-7	525	510	C00149	HMDB00156	0.7063	1.0394	0.9708	0.9021	0.5063	0.7103	2.0139	2.8997	1.4615	1.5586	1.7098	1.0292	0.6145	0.8167	0.6078	0.6199	0.811	0.9134	1.8488	1.4218	0.9248	1.036	1.2659	1.4446
1269	mead acid (20:3n9)	Lipid	Polyunsaturated Fatty Acid (n3 and n6)	35174	LC/MS Neg	100001472	5650	305.249	20590-32-3	5312531	4471956		HMDB10378	2.9751	1.5363	1.9904	1.2701	0.8434	1.003	1.3564	0.9865	1.5259	1.446	0.6291	0.774	1.0028	1.2114	0.6658	1.0169	0.974	0.5559	1.2393	0.9972	0.6144	0.5868	0.6039	0.4437
332	methionine	Amino Acid	Methionine, Cysteine, SAM and Taurine Metabolism	1302	LC/MS Pos Early	415	2526	150.058	63-68-3	6137	5907	C00073	HMDB00696	1.2595	1.0581	1.3198	1.2673	1.2882	1.0611	1.215	0.8808	1.2777	0.8006	1.352	0.8978	1.335	1.0141	0.8094	0.9859	1.3997	0.6606	0.6878	0.7259	0.607	0.8471	0.6197	0.7329
337	methionine sulfoxide	Amino Acid	Methionine, Cysteine, SAM and Taurine Metabolism	18374	LC/MS Pos Early	100000039	1272	166.053	3226-65-1	158980	139840	C02989	HMDB02005	1.3302	0.9449	1.3093	1.0311	1.0972	1.0718	1.4736	1.5378	1.7049	1.0912	1.7278	0.9541	1.4279	0.9539	0.7895	0.9689	1.0746	0.4609	0.6185	0.6804	0.5805	0.8021	0.5978	0.7839
3588	methylphosphate	Nucleotide	Purine and Pyrimidine Metabolism	37070	LC/MS Pos Early	100001805	544	113	7023-27-0	13130	12578		HMDB61711	1.191	0.8874	1.148	1.1442	0.8373	0.9079	1.2181	1.5031	1.2196	1.2357	1.5648	1.2148	0.7528	0.8037	0.8555	0.9094	1.1749	0.693	1.0158	0.9842	0.8716	0.8447	0.8845	1.1307
312	methylsuccinate	Amino Acid	Leucine, Isoleucine and Valine Metabolism	15745	LC/MS Polar	2051	2800	131.035	498-21-5	10349	9922		HMDB01844	0.486	1.2433	0.6022	0.8342	0.8303	0.5626	1.3605	0.8657	1.287	1.0471	0.9736	1.0264	0.354	0.435	0.922	0.4621	0.9355	1.114	8.2669	7.6053	3.2218	5.0782	4.008	4.7183
1743	myo-inositol	Lipid	Inositol Metabolism	1124	LC/MS Polar	363	3506.3	225.062	87-89-8	892	10239179	C00137	HMDB00211	0.6363	0.851	1.1091	0.9093	0.7611	0.6688	2.0378	0.9587	3.4103	1.3207	2.6126	2.1662	0.4332	0.6463	0.5154	0.7384	0.6966	0.6766	2.9076	2.7186	1.0413	2.4989	2.4044	2.4154
119	N,N,N-trimethyl-5-aminovalerate	Amino Acid	Lysine Metabolism	57687	LC/MS Pos Early	100015962	2186	160.133			34236878			0.5563	0.8184	1.0602	0.973	1.027	0.7833	0.8586	0.9356	1.3519	1.3371	1.5019	1.2079	0.9376	1.0631	0.7664	0.9334	0.7581	1.046	1.0611	1.5354	0.7054	1.14	0.9094	1.7074
30	N-acetylalanine	Amino Acid	Alanine and Aspartate Metabolism	1585	LC/MS Neg	1110	861.2	130.051	97-69-8	88064	79449	C02847	HMDB00766	1.1445	1.3285	1.4521	1.5923	1.0714	1.2932	0.8462	1.0045	1.1911	0.9402	1.3696	0.9955	0.8428	0.8132	0.7605	0.8379	1.1731	0.7394	1.0096	0.3705	0.3705	0.6865	0.861	0.3705
35	N-acetylaspartate (NAA)	Amino Acid	Alanine and Aspartate Metabolism	22185	LC/MS Pos Early	100000787	880	176.055	997-55-7;997-55-7	65065	58576	C01042	HMDB00812	0.5482	0.4974	1.1473	1.2643	1.0601	0.4974	2.0065	1.1504	1.5283	0.9668	1.5693	0.745	0.4869	1.1977	0.4869	0.6063	0.4869	0.7069	2.1404	1.4186	0.4869	0.6725	0.6032	1
1147	N-acetylglucosamine/N-acetylgalactosamine	Carbohydrate	Aminosugar Metabolism	46539	LC/MS Pos Early	100006435	715	222.097		24139			HMDB00215	1.5863	1.8332	1.3203	1.0881	1.0391	1.416	0.5634	0.4762	0.6985	0.5275	0.5874	0.4508	0.6192	1.157	0.9609	1.2286	1.3325	1.3868	1.2483	1.2828	0.8203	0.683	0.7838	0.7574
1144	N-acetylglucosaminylasparagine	Carbohydrate	Aminosugar Metabolism	48149	LC/MS Pos Early	1215	1212	336.14	2776-93-4	123826	21403014	C04540	HMDB00489	0.4384	1.2008	1.2261	0.8349	0.9958	0.9885	1.5958	1.3175	1.6285	1.441	1.7052	1.1598	0.4384	0.8743	0.5302	0.8624	0.5311	0.6354	1.4589	1.4903	0.4817	1.1166	0.8945	1
44	N-acetylglutamate	Amino Acid	Glutamate Metabolism	15720	LC/MS Pos Early	100000282	1050	190.071	#########	70914	1266066	C00624	HMDB01138	0.2715	0.6196	0.8485	1.221	0.6499	0.6435	1.0187	0.6096	1.9772	1.4503	1.5641	1.0846	0.2715	0.2715	0.361	0.8852	0.6152	1	1.0726	0.2715	1.1225	0.7445	1.0456	1.1818
45	N-acetylglutamine	Amino Acid	Glutamate Metabolism	33943	LC/MS Pos Early	100001253	845	189.087	2490-97-3	182230	158492	C02716	HMDB06029	1.0798	1.0119	0.809	1.0138	1.1518	0.8535	1.1442	0.8143	0.7789	0.5407	0.8153	0.9389	1.2918	1.4362	1.0905	1.0274	0.9421	1.1394	0.9412	0.9881	0.8879	1.0349	0.8616	1.4952
333	N-acetylmethionine	Amino Acid	Methionine, Cysteine, SAM and Taurine Metabolism	1589	LC/MS Neg	1083	1787	190.054	65-82-7	448580	395338	C02712	HMDB11745	1.5988	1.406	1.7087	1.6713	1.3583	1.2931	0.7915	0.7647	1.2352	0.9671	1.0329	0.8488	1.5187	1.2039	0.8572	1.1852	1.2064	0.6082	0.7806	0.7487	0.3827	0.6054	0.5305	0.4803
338	N-acetylmethionine sulfoxide	Amino Acid	Methionine, Cysteine, SAM and Taurine Metabolism	45428	LC/MS Pos Early	100005463	880	208.064	108646-71-5	193368	167798			0.9821	1.1392	1.0409	1.2868	1.16	0.9882	1.4015	1.1874	1.965	1.3064	2.0283	1.2327	1.1889	0.7817	0.6391	0.9253	0.9366	0.4343	0.608	0.5497	0.8214	1.0118	0.5578	0.7405
1133	N-acetylneuraminate	Carbohydrate	Aminosugar Metabolism	32377	LC/MS Pos Early	1162	660	310.113	131-48-6	439197	10292217	C00270	HMDB00230	0.4597	0.9909	0.5864	0.587	0.5893	0.5001	1.7305	1.9385	1.3393	1.0091	1.639	1.2544	0.4909	0.7943	0.452	0.4944	0.6054	0.8537	2.7803	2.663	1.2622	1.7501	1.5486	1.7328
430	N-acetylputrescine	Amino Acid	Polyamine Metabolism	37496	LC/MS Pos Early	192	2230	131.118	18233-70-0	122356	109095	C02714	HMDB02064	0.3103	0.3103	0.674	0.385	0.4258	0.4744	3.2684	3.4984	5.9935	3.1294	6.8353	4.4323	0.3103	0.3948	0.3873	0.4237	0.8097	0.6607	0.9065	1.1301	1.0935	1.5842	2.1679	1.6455
10	N-acetylserine	Amino Acid	Glycine, Serine and Threonine Metabolism	37076	LC/MS Pos Early	100001851	800	148.06	97-14-3	65249	58744		HMDB02931	0.792	1.0774	0.896	1.1909	0.9154	0.9226	1.4246	1.4629	1.8455	1.4713	1.7474	1.2789	0.4409	0.7684	0.8525	0.755	0.6632	0.8658	1.1775	0.5694	1.2299	1.2062	0.8812	1.2318
365	N-acetyltaurine	Amino Acid	Methionine, Cysteine, SAM and Taurine Metabolism	48187	LC/MS Neg	100005466	800	166.018		159864	140553			0.2096	0.2096	0.4883	0.2096	0.2096	0.2096	2.157	2.7393	1.8632	2.4466	2.7285	1.9714	0.2096	0.2096	0.2096	0.2096	0.2096	0.2096	1.2059	0.4284	0.5896	0.6396	0.435	0.7941
17	N-acetylthreonine	Amino Acid	Glycine, Serine and Threonine Metabolism	33939	LC/MS Neg	100001274	821.6	160.061	17093-74-2	152204	3841173			0.9131	1.3997	1.5563	1.143	1	1.1583	0.6343	1.0704	1.2836	1.5243	1.0449	0.3003	0.8719	1.0427	0.9005	0.9579	0.9502	0.8435	1.4244	0.9372	0.437	0.3003	0.6431	1.0607
4129	N-glycolylneuraminate	Xenobiotics	Food Component/Plant	37123	LC/MS Pos Early	100001491	636	326.108	1113-83-3	123802	3794850	C03410	HMDB00833	0.317	0.9544	0.7561	0.9399	0.9458	0.76	1.0521	1.3195	1.4146	1.6174	2.578	1.684	0.2059	0.3562	0.3715	0.6273	0.6353	0.9136	1.3252	1.0456	1.5615	3.3841	1.9535	2.0912
404	N-monomethylarginine	Amino Acid	Urea cycle; Arginine and Proline Metabolism	43586	LC/MS Pos Early	100004488	2845	189.135	53308-83-1	132862	117259	C03884	HMDB29416	1.6532	1.0396	1.5208	1.1844	1.0165	1.383	0.5116	0.6479	1	0.63	0.7691	0.4466	1.8454	1.4587	0.6683	1.3435	0.9192	0.1896	0.1896	0.1981	0.1896	0.1896	0.1896	0.1896
2484	N-palmitoyl-sphingadienine (d18:2/16:0)*	Lipid	Ceramides	57416	LC/MS Pos Late	100015609	2490	536.504						0.4114	0.7448	0.5953	0.3986	0.3986	0.5314	1	1.803	1.1167	1.3096	1.2351	1.0426	0.486	0.6852	0.6983	0.4957	0.4904	0.8224	1.6363	1.4622	1.0269	1.1346	1.0293	1.2306
2467	N-palmitoyl-sphinganine (d18:0/16:0)	Lipid	Dihydroceramides	52604	LC/MS Pos Late	100009028	3090	540.535	5966-29-0	5283572	4446685		HMDB11760	0.338	0.338	0.338	0.338	0.338	0.338	1.3981	0.9928	1.0925	1.0072	2.1608	1.4738	0.338	0.338	0.338	0.338	0.338	0.338	0.4261	0.338	0.9049	0.7834	0.9265	1.0348
2475	N-palmitoyl-sphingosine (d18:1/16:0)	Lipid	Ceramides	44877	LC/MS Pos Late	1518	2893	538.519	24696-26-2	5283564	4446677		HMDB04949	0.7607	0.9057	0.4491	0.5379	0.5887	0.6052	1.7869	1.8903	1.2253	1.1018	1.3084	1.0802	0.6784	0.7023	0.8035	0.6492	0.9045	0.9198	2.0182	2.0247	1.6463	1.6122	1.5415	1.999
2478	N-stearoyl-sphingosine (d18:1/18:0)*	Lipid	Ceramides	54979	LC/MS Pos Late	1547	3392	566.551	104404-17-3	5283565	4446678		HMDB04950	0.798	1.2797	0.4658	0.4273	0.3543	0.6333	2.1494	2.0987	1.0216	1.0428	1.196	0.9784	0.7976	0.8538	0.6482	0.5976	0.8252	0.6429	2.6529	2.5306	1.2828	1.3133	1.1488	1.7401
101	N6,N6,N6-trimethyllysine	Amino Acid	Lysine Metabolism	1498	LC/MS Pos Early	189	2825	189.16	23284-33-5	440120	140379	C03793	HMDB01325	1.094	0.933	1.321	1.1274	0.9227	1.067	1.8948	2.0948	1.8396	1.7527	1.738	1.384	1.5287	1.1339	0.5076	0.8426	0.7476	0.4009	0.7387	0.6743	0.6922	0.7811	0.6854	0.9221
3471	N6-methyladenosine	Nucleotide	Purine Metabolism, Adenine containing	37114	LC/MS Pos Early	213	2264	282.12	1867-73-8	1869	92307		HMDB04044	1.0381	0.8249	1	0.9034	0.8335	0.5712	0.8986	2.1721	0.9282	1.1613	0.5712	1.3379	1.9016	0.6514	1.6777	1.0104	1.8664	0.5712	0.5721	0.5712	0.5712	1.0028	0.7909	0.5712
3609	nicotinamide	Cofactors and Vitamins	Nicotinate and Nicotinamide Metabolism	594	LC/MS Pos Early	432	1942	123.055	98-92-0	936	911	C00153	HMDB01406	0.3138	0.3752	0.3465	0.2941	0.2905	0.3856	2.9013	2.4917	2.5604	2.3656	3.2165	2.3984	0.256	0.4795	0.3857	0.3671	0.2991	0.5423	1.8439	1.9127	1.4577	1.7765	1.7564	2.0337
3613	nicotinamide adenine dinucleotide (NAD+)	Cofactors and Vitamins	Nicotinate and Nicotinamide Metabolism	5278	LC/MS Neg	1310	1434	662.102	53-84-9	5893	5681	C00003	HMDB00902	0.8266	1.0892	1.3503	1.391	1.0173	0.8658	0.7395	0.7395	0.7395	0.7395	0.7395	0.7395	0.8499	0.9993	0.7395	1.0007	1.1812	0.8834	0.7395	0.7395	0.7395	0.7395	0.7395	0.7395
3612	nicotinamide riboside	Cofactors and Vitamins	Nicotinate and Nicotinamide Metabolism	33013	LC/MS Pos Early	100001310	2040	255.098	1341-23-7	439924		C03150	HMDB00855	0.2074	0.3018	0.4876	0.2074	0.2393	0.2074	1.0856	1.5195	1.5552	1.317	1.8075	1.3934	0.2074	0.2074	0.2074	0.2655	0.3442	0.3863	1.1076	1	0.6629	1.3383	0.9316	1.4679
180	O-methyltyrosine	Amino Acid	Tyrosine Metabolism	37451	LC/MS Pos Early	100002078	2790	196.097	1080-06-4	76957	69406		HMDB14903	0.9986	1.2846	1.5441	1.6118	1.5605	0.9951	1.1726	0.7462	1.1985	0.9557	1.6043	0.8772	1.4691	1.2413	1.0243	1.0014	1.5711	0.4658	0.4916	0.5249	0.3271	0.5162	0.4131	0.3412
1218	oleate/vaccenate (18:1)	Lipid	Long Chain Fatty Acid	52285	LC/MS Neg	100008930	5655	281.249						2.3615	1.1289	1.3017	1.0438	0.8549	0.9989	1.503	1.1001	1.1799	1.0011	0.6783	0.703	1.0554	1.0983	1.0844	1.0016	0.9796	0.9333	0.9474	0.8329	0.7896	0.6285	0.7867	0.6839
1708	oleoyl ethanolamide	Lipid	Endocannabinoid	38102	LC/MS Pos Late	1137	1661	326.305	11-58-0;111-58-0	5283454	4446574		HMDB02088	0.9559	1.0158	0.6907	0.5328	0.8617	0.7745	1.3846	1.4031	1.2347	1.4731	1	1.806	0.8364	0.9263	0.8632	0.8797	0.6543	0.5328	1.4503	1.0438	1.4109	0.986	1.1739	1.3732
456	ophthalmate	Amino Acid	Glutathione Metabolism	34592	LC/MS Pos Early	100001311	2085	290.135	495-27-2	7018721	7993181		HMDB05765	0.9735	2.7993	3.7679	2.3083	2.6649	2.7052	0.6698	0.6109	0.7982	1.0265	0.8274	0.5558	1.6376	2.4009	2.645	2.6744	2.5495	3.391	0.9617	0.5746	0.5331	0.7655	0.737	0.6647
375	ornithine	Amino Acid	Urea cycle; Arginine and Proline Metabolism	1493	LC/MS Pos Early	444	2800	133.097	3184-13-2	6262	6026	C00077	HMDB03374	0.3945	0.3925	0.6751	0.5816	0.6261	0.7365	1.1647	1.2055	1.1912	1.2398	1.8258	1.1909	0.4194	0.6223	0.7053	0.8353	0.7153	0.7363	1.9901	1.7409	2.2935	2.875	3.0715	3.5685
3520	orotate	Nucleotide	Pyrimidine Metabolism, Orotate containing	1505	LC/MS Polar	445	1638.1	155.01	50887-69-9	967	942	C00295	HMDB00226	4.3723	3.0492	5.2435	5.3474	1.7635	2.48	0.2373	0.4377	0.1516	0.2062	0.0904	0.0874	6.9803	7.1354	1.3172	2.7237	1.9349	2.3613	0.6828	0.5578	0.3078	0.3813	0.5182	0.3806
3522	orotidine	Nucleotide	Pyrimidine Metabolism, Orotate containing	35172	LC/MS Polar	100001416	2250	287.052	314-50-1	92751	83729		HMDB00788	0.9763	1.2593	2.4458	1.7664	1.5542	1.3758	0.5964	0.5024	0.6923	0.5636	0.6311	0.3925	1.2568	1.4995	1.0237	1.6643	1.493	1.237	1.0284	0.742	0.6617	0.8618	0.7641	0.8774
1211	palmitoleate (16:1n7)	Lipid	Long Chain Fatty Acid	33447	LC/MS Neg	452	5475	253.217	373-49-9	445638	393216	C08362	HMDB03229	1.1124	1.1202	0.9925	0.8816	0.9132	1.0709	1.3897	0.8285	0.8937	0.9354	0.925	0.8412	1.0878	1.2339	1.0075	1.0386	1.0938	1.2378	0.7405	0.7267	1.2016	1.1168	0.8066	0.7417
2548	palmitoyl dihydrosphingomyelin (d18:0/16:0)*	Lipid	Dihydrosphingomyelins	52434	LC/MS Pos Late	100008954	2290	705.591		9939965	8115586			1.0515	0.8954	1.0092	1.0454	0.9149	0.9675	1.3757	0.9327	1.0579	0.945	1.5018	1.0969	1.0759	1.3157	0.8601	0.9908	1.1063	0.6613	1.0506	1.059	0.8129	0.931	0.8939	0.869
2552	palmitoyl sphingomyelin (d18:1/16:0)	Lipid	Sphingomyelins	37506	LC/MS Pos Late	100002107	2168	703.575	6254-89-3	9939941	8115562			1.0095	0.9325	0.9974	1.0605	1.0319	1.0381	1.2207	0.9068	1.0026	0.8681	1.3631	1.0669	0.9856	1.1488	0.9962	1.1032	1.2279	0.8577	0.9845	1.0241	0.8505	0.9356	0.8585	0.9764
2398	palmitoyl-oleoyl-glycerol (16:0/18:1) [2]*	Lipid	Diacylglycerol	54942	LC/MS Pos Late	100010917	3695	612.556				C13861	HMDB07102	1.6133	1.4243	1.0331	1.1316	0.9771	0.9807	0.952	0.9496	1.5178	1.1636	1.272	0.7881	0.8723	0.994	0.9865	1.006	1.628	0.9035	0.7939	0.7102	0.8109	1.0294	1.157	1.1877
2394	palmitoyl-palmitoyl-glycerol (16:0/16:0) [2]*	Lipid	Diacylglycerol	54990	LC/MS Pos Late	100010948	3734	586.54					HMDB07098	0.4678	1.2307	0.7625	0.4678	0.4678	0.6402	0.6927	0.4678	1.6239	1.1279	0.4678	0.4678	0.8721	1.1465	0.4678	0.4678	0.8186	0.4678	1.4088	1.2851	0.6794	0.6597	1.6941	1.1835
1488	palmitoylcarnitine (C16)	Lipid	Fatty Acid Metabolism(Acyl Carnitine)	44681	LC/MS Pos Late	100000776	1425	400.342	6865-14-1	461	448	C02990	HMDB00222	0.6521	0.9705	0.6655	0.8058	0.6053	0.5305	2.9693	1.5187	1.5102	1.3275	2.1055	1.5257	0.6236	0.4952	0.4414	0.4913	0.872	0.2779	3.4472	1.3985	1.0874	1.4488	1.2395	1.0295
3636	pantothenate	Cofactors and Vitamins	Pantothenate and CoA Metabolism	1508	LC/MS Pos Early	1024	1667	220.118	137-08-6	6613	6361	C00864	HMDB00210	0.585	0.9769	1.0838	1.013	0.7775	0.7379	1.177	1.3537	1.4584	1.3953	1.3758	0.987	0.6231	0.7808	0.6832	0.7258	0.9405	0.9548	1.3969	1.153	0.9286	1.0519	1.1946	1.3903
4482	penicillin G	Xenobiotics	Drug - Antibiotic	37468	LC/MS Neg	100002155	3855	333.091	69-57-8	5904	2259	C05551	HMDB15186	1.9687	1.2921	1.0072	1.0289	0.7565	0.878	1.5229	1.8508	0.6738	0.6619	1.156	0.9928	1.9954	2.465	0.7688	0.8002	1.2311	0.9336	1.7774	3.4296	0.4919	0.6953	0.8137	0.7982
4908	phenol red	Xenobiotics	Chemical	36817	LC/MS Neg	100001724	3665.9	353.049	143-74-8	4766	4602	C12600		1.7548	0.9951	0.9969	1.0537	0.9049	0.9271	1.075	1.4693	0.6433	0.7844	1.3528	0.7817	1.5843	2.0945	0.694	1.0056	1.6302	0.8695	1.0157	2.9684	0.707	0.8804	1.0031	0.9143
153	phenol sulfate	Amino Acid	Tyrosine Metabolism	32553	LC/MS Neg	100001510	2156	172.991	937-34-8	74426	67018	C02180	HMDB60015	0.6949	0.8303	1.4336	0.5003	0.9093	0.5003	1.1569	0.6119	1.1834	0.8177	1.2333	0.5003	1.0907	1.9343	0.5003	0.8729	0.5003	0.5003	3.1456	2.775	0.5003	0.8316	0.5003	0.5003
929	phenylacetylglycine	Peptide	Acetylated Peptides	33945	LC/MS Neg	100001275	2375	192.067	500-98-1	68144	61452	C05598	HMDB00821	0.5843	0.5932	1.0721	1.0123	0.7475	0.8366	1.4118	1.2397	2.2915	2.7925	2.0794	1.8479	0.7815	0.7757	0.6371	0.9455	0.9611	0.9531	1.2643	1.379	0.5423	0.9877	1.0445	1.0291
120	phenylalanine	Amino Acid	Phenylalanine Metabolism	64	LC/MS Pos Early	460	2878	166.086	63-91-2	6140	5910	C00079	HMDB00159	1.2741	1.1888	1.5564	1.4399	1.4104	1.1414	1.2163	0.9817	1.5757	0.906	1.5613	0.91	1.2699	0.9854	0.7368	1.0146	1.5703	0.4411	0.6148	0.6287	0.4288	0.9526	0.4898	0.5475
733	phenylalanylalanine	Peptide	Dipeptide	41374	LC/MS Pos Early	100003589	2909	237.123	3918-87-4	5488196	4589716			1.1164	1.0174	1.4073	1.2712	1.29	0.7192	1.0946	1.3739	1.043	0.531	1.3009	0.7843	3.0798	0.8046	0.9826	0.7645	2.4523	0.1279	0.1978	0.1116	0.1116	0.6864	0.1117	0.1116
737	phenylalanylglycine	Peptide	Dipeptide	41370	LC/MS Pos Early	100003588	2898	223.108	721-90-4	98207	88678		HMDB28995	1.3455	1.1787	1.4439	1.4442	1.3578	1.0099	0.9181	0.9954	1.1441	0.7601	1.1626	0.7829	1.9041	1.0046	1.0448	0.9379	1.7662	0.3801	0.3412	0.277	0.2179	0.4777	0.2527	0.1312
1177	phosphate	Energy	Oxidative Phosphorylation	42109	LC/MS Pos Early	461	576	98.9842	7664-38-2	1061	1032	C00009	HMDB01429	1.1245	0.8141	0.7969	0.9835	0.9355	0.8708	1.1744	1.0173	0.7224	0.6647	1.1409	0.9071	1.328	1.17	0.797	0.8706	1.2155	1.2108	1.0165	1.4907	0.7911	0.9323	1.0257	1.2055
973	phosphoenolpyruvate (PEP)	Carbohydrate	Glycolysis, Gluconeogenesis, and Pyruvate Metabolism	597	LC/MS Neg	463	587.3	166.975	10526-80-4	1005	980	C00074	HMDB00263	1.8858	1.6625	1.178	0.8278	1.0781	1.8435	0.8904	1.1281	0.2479	0.9357	0.4534	0.5833	1.0327	3.4837	1.4319	0.9951	0.4864	2.0999	0.9678	1.6035	0.8557	0.3167	0.9302	1.0049
1778	phosphoethanolamine	Lipid	Phospholipid Metabolism	1600	LC/MS Neg	1026	638	140.012	1071-23-4	1015	990	C00346	HMDB00224	0.4495	0.8053	0.9772	1.0612	0.7561	0.7825	1.3848	1.0228	1.8133	1.4818	1.9482	1.4525	0.4745	0.6847	0.5442	0.7858	0.7507	0.5705	1.7973	1.3911	0.8992	1.5012	1.3448	1.2544
383	proline	Amino Acid	Urea cycle; Arginine and Proline Metabolism	1898	LC/MS Pos Early	480	1603	116.071	147-85-3	145742	128566	C00148	HMDB00162	0.9945	1.0887	1.2169	1.0741	1.0447	1.0012	0.7698	0.8755	1.1325	0.8703	1.0091	0.6213	0.9625	0.9988	0.8564	1.031	1.1574	0.9446	0.8977	0.7361	1.0342	1.0806	0.9536	1.385
1440	propionylcarnitine (C3)	Lipid	Fatty Acid Metabolism (also BCAA Metabolism)	32452	LC/MS Pos Early	100001162	2590	218.139	17298-37-2	107738	96904	C03017	HMDB00824	0.9144	0.6145	0.918	0.815	0.6344	0.5342	2.5724	1.3961	4.8479	2.235	2.8699	2.6141	1.082	0.7	0.5028	0.5007	0.6668	0.6024	4.3039	2.6528	0.7833	1.733	1.1819	1.2198
3534	pseudouridine	Nucleotide	Pyrimidine Metabolism, Uracil containing	33442	LC/MS Neg	821	1100	243.062	1445-07-4	15047	21403010	C02067	HMDB00767	0.2796	1.1625	0.6607	0.7509	0.8558	0.5524	1.0483	1.1126	0.8545	1.2712	1	1.2582	0.5812	0.2796	0.2796	0.7657	1.4191	0.2796	0.2796	0.2796	1.0063	1.0662	0.7245	1.1008
3688	pterin	Cofactors and Vitamins	Pterin Metabolism	43023	LC/MS Pos Early	100004216	1805	164.057	22363-60-4	73000	65806	C00715	HMDB00802	0.6022	1.0791	0.9846	0.6277	0.923	0.7795	1.4975	1.6143	1.4408	2.0302	2.1994	1.6189	0.5948	0.9559	0.7473	0.9487	1.0154	0.7981	1.2731	0.6759	1.0437	1.08	0.9457	1.3509
418	putrescine	Amino Acid	Polyamine Metabolism	1408	LC/MS Pos Early	49	3027	89.1073	110-60-1	1045	13837702	C00134	HMDB01414	0.3974	0.5802	1.0876	0.8701	0.7469	0.7819	1.1091	1.1229	2.0718	1.3684	2.3329	1.7205	0.545	0.6817	0.7704	0.7754	0.939	1.153	1.0206	0.9794	0.7898	1.1003	1.2008	1.2472
3739	pyridoxal	Cofactors and Vitamins	Vitamin B6 Metabolism	1651	LC/MS Pos Early	491	2343	168.065	65-22-5	1050	1021	C00250	HMDB01545	0.8735	1.1813	1.5329	1.1998	1.1734	0.9418	0.9229	0.808	1.3013	1.0832	0.9988	1.0012	0.9861	0.7304	0.8928	0.9766	1.0977	0.46	1.3992	1.1084	0.5129	0.897	1.121	1.0943
3736	pyridoxamine	Cofactors and Vitamins	Vitamin B6 Metabolism	2150	LC/MS Pos Early	568	2975	169.097	58052-48-5	1052	1023	C00534	HMDB01431	0.5982	1.0339	1.1621	0.9946	0.7355	0.759	1.2016	1.0326	1.3848	1.3851	1.6719	1.2779	0.613	0.7893	0.6678	0.7253	0.8431	0.7294	1.5357	1.0054	0.9386	1.1483	0.8334	1.0169
3737	pyridoxamine phosphate	Cofactors and Vitamins	Vitamin B6 Metabolism	3138	LC/MS Pos Early	493	1932	249.064	529-96-4	1053	1024	C00647	HMDB01555	0.4308	1.043	1.203	1.0983	0.8693	1.0069	1.0133	0.8126	0.6862	1.0275	1.1084	0.6271	0.7314	0.8339	1.1889	1.0807	1	1.4173	1.1271	0.8793	0.8768	0.4308	0.8438	0.7783
3734	pyridoxine (Vitamin B6)	Cofactors and Vitamins	Vitamin B6 Metabolism	608	LC/MS Neg	936	1657	168.067	58-56-0	1054	1025	C00314	HMDB02075	1.0833	1.2329	1.6842	1.8257	0.8571	0.8807	2.8068	3.1085	5.7446	4.0697	5.6263	3.4099	0.7636	0.8635	0.5985	0.7917	1.9148	0.5273	0.6218	1.2708	0.5079	0.9167	0.4117	0.8196
51	pyroglutamine*	Amino Acid	Glutamate Metabolism	46225	LC/MS Pos Early	100001540	1900	129.066	2353-44-8	134508	118562			0.5256	0.7533	1.6159	1.3241	1.3674	1.1425	0.9453	0.816	1.3463	1.2952	1.8204	1.2454	0.6912	0.8319	0.743	1.3209	1.135	0.8517	1.0195	0.8657	0.73	0.9805	0.8645	1.2142
343	S-adenosylhomocysteine (SAH)	Amino Acid	Methionine, Cysteine, SAM and Taurine Metabolism	42382	LC/MS Neg	197	1832.4	383.114	979-92-0	439155	16788012	C00021	HMDB00939	0.8226	0.9928	1.0072	0.7545	0.7047	0.8777	1.0592	1.123	0.5118	1.6398	0.8135	1.0657	0.6277	1.1335	0.8129	0.9484	0.6143	0.9607	1.4353	1.0961	1.387	1.0796	1.2298	1.6085
342	S-adenosylmethionine (SAM)	Amino Acid	Methionine, Cysteine, SAM and Taurine Metabolism	15915	LC/MS Pos Early	1263	3002	399.144	24346-00-7;86867-01-8;86867-0108	34756		C00019	HMDB01185	0.4855	1.1615	1.1262	1.0268	0.935	0.8817	1.118	0.9266	1.4498	1.1348	1.4364	0.9594	0.4855	0.7891	0.4855	0.8462	1	0.8468	1.2728	1.013	0.4855	0.7307	0.7316	1.0794
353	S-methylcysteine	Amino Acid	Methionine, Cysteine, SAM and Taurine Metabolism	39592	LC/MS Pos Early	100002749	1955	119.016	1187-84-4	24417	22826		HMDB02108	1.357	1.3505	1.7707	1.6433	1.556	1.6639	0.6805	0.8708	0.6675	1.174	0.7204	0.9542	1.4714	1.7846	1.0458	1.5506	1.3953	0.7928	0.6575	0.5005	0.4688	0.6092	0.4113	0.7208
986	sedoheptulose-7-phosphate	Carbohydrate	Pentose Phosphate Pathway	35649	LC/MS Neg	100001628	599.6	289.033	2646-35-7	616	596	C05382	HMDB01068	0.3449	1.0986	1.0308	0.9545	0.8004	0.7976	1.7123	1.8997	1.8666	3.2411	2.0848	2.4232	0.2925	0.5259	0.5037	0.8502	0.3215	0.7259	1.5616	0.9692	1.2839	0.7533	1.2763	1.2901
9	serine	Amino Acid	Glycine, Serine and Threonine Metabolism	1648	LC/MS Pos Early	503	1239	106.05	56-45-1	5951	5736	C00065	HMDB00187	1.3181	1.0466	1.3984	1.3331	1.196	1.2587	0.9534	0.8699	1.2679	0.9225	1.1887	0.8119	1.2967	1.2192	0.8462	1.1827	1.1688	0.6193	0.5315	0.4899	0.4351	0.6754	0.4808	0.5179
421	spermidine	Amino Acid	Polyamine Metabolism	485	LC/MS Pos Early	50	3355	146.165	124-20-9	1102	1071	C00315	HMDB01257	1.0113	1.4772	1.3658	1.1848	0.9887	1.0626	0.8628	0.7755	0.6687	0.6524	0.9179	0.8079	0.764	1.2205	0.7659	1.026	1.4624	1.5953	1.0994	1.1529	0.6409	0.7375	0.9741	1.3093
426	spermine	Amino Acid	Polyamine Metabolism	603	LC/MS Pos Late	507	758	203.223	71-44-3	1103	1072	C00750	HMDB01256	2.3375	2.3381	2.2685	2.4674	1.95	2.6178	0.3354	0.1684	0.5289	0.5665	0.166	0.166	1.4819	2.1657	1	2.0501	2.1027	1.7737	0.5912	0.6413	0.4227	0.632	0.5562	0.9146
2461	sphinganine	Lipid	Sphingolipid Synthesis	17769	LC/MS Pos Late	313	1413	302.305	3102-56-5	3126	3014	C00836	HMDB00269	1.691	1.2218	1.1101	1.1014	1.0749	1.5895	0.3463	0.2318	0.2744	0.2445	0.3274	0.3764	1.2625	1.2279	1	1.3136	1.3166	1.171	0.2483	0.2003	0.2784	0.2003	0.369	0.4496
2564	sphingomyelin (d17:1/16:0, d18:1/15:0, d16:1/17:0)*	Lipid	Sphingomyelins	52433	LC/MS Pos Late	100006314	2082	689.559	121999-58-4	28532779			1.0787	0.8577	1.0179	1.0221	1.0426	0.9779	1.2712	0.9518	1.0334	0.8517	1.3054	0.9821	1.0213	1.1922	1.0183	1.1207	1.1711	0.8555	0.9643	0.8719	0.8026	0.8509	0.8663	0.8764
2550	sphingomyelin (d18:0/18:0, d19:0/17:0)*	Lipid	Dihydrosphingomyelins	57473	LC/MS Pos Late	100009027	2362	733.622			24846878		HMDB12087	2.0769	1.3696	0.8278	1.1486	0.8017	0.8988	2.3839	1.2327	0.9783	0.8513	0.905	1	2.6373	3.9971	0.6635	1.0885	0.7357	0.5522	2.9685	2.1822	0.5522	0.6	0.5522	0.5522
2562	sphingomyelin (d18:1/14:0, d16:1/16:0)*	Lipid	Sphingomyelins	42463	LC/MS Pos Late	100004328	1998	675.544		11433862	9608732		HMDB12097	1.0119	0.9828	1.1091	1.0996	1.1002	1.1687	1.0811	0.9184	0.9881	0.8977	1.2326	0.9401	1.0594	1.16	1.0642	1.0875	1.3303	0.9116	0.837	0.8052	0.8227	0.79	0.7875	0.8811
2567	sphingomyelin (d18:1/17:0, d17:1/18:0, d19:1/16:0)	Lipid	Sphingomyelins	52615	LC/MS Pos Late	100008920	2312	717.591	121999-64-2				0.9642	1.031	1.0086	0.999	0.8769	0.8561	1.5044	0.8809	1.0073	0.8998	1.2553	1.1438	1.001	1.2653	0.8488	1.0618	1.2296	0.8356	1.0341	0.9084	0.8171	0.959	0.8394	1.0211
2569	sphingomyelin (d18:1/19:0, d19:1/18:0)*	Lipid	Sphingomyelins	57475	LC/MS Pos Late	100015787	2330	745.622						1.486	0.4531	1.0308	0.4531	0.7208	0.906	1.041	0.7862	0.9692	0.4531	0.8248	0.6005	1.0607	1.6432	0.4531	0.4531	0.4531	0.4531	1.3738	1.3284	0.4531	0.4531	0.4531	0.4531
2570	sphingomyelin (d18:1/20:0, d16:1/22:0)*	Lipid	Sphingomyelins	48490	LC/MS Pos Late	100006290	2685	759.638			23113477		HMDB12102	1.259	1.0956	1.0338	1.0172	0.9644	0.9775	1.4318	0.9836	0.9043	0.849	1.0866	0.817	1.4493	1.5934	0.9266	1.0894	1.0164	0.5844	1.4302	1.38	0.6733	0.8488	0.7635	0.7885
2571	sphingomyelin (d18:1/20:1, d18:2/20:0)*	Lipid	Sphingomyelins	48491	LC/MS Pos Late	100006292	2383	757.622	222403-67-0				1.1959	0.8816	0.743	1.2064	0.82	1.0783	1.457	0.9739	0.9495	0.9892	1.1257	0.7353	1.1947	1.4985	0.4997	1.0108	0.7877	0.5612	1.374	1.1968	0.4997	0.4997	0.4997	0.4997
2573	sphingomyelin (d18:1/21:0, d17:1/22:0, d16:1/23:0)*	Lipid	Sphingomyelins	52495	LC/MS Pos Late	100009025	2793	773.653						1.2756	1.161	0.9683	0.854	0.8699	0.9448	1.3938	1.0348	1.0133	0.9119	1.1709	0.5779	1.2163	1.5676	0.9992	1.0639	0.9936	0.8108	1.2849	1.0074	0.7157	0.8662	0.5682	1.0008
2575	sphingomyelin (d18:1/22:1, d18:2/22:0, d16:1/24:1)*	Lipid	Sphingomyelins	48493	LC/MS Pos Late	100006295	2666	785.653			29368329		HMDB12104	1.1072	0.9625	1.0206	1.1046	1.0025	1.0304	1.2056	0.8123	0.8749	0.88	1.0445	0.8347	1.1847	1.251	0.7881	1.1131	1.0691	0.5033	0.9975	1.0049	0.5263	0.775	0.6483	0.6123
2578	sphingomyelin (d18:1/24:1, d18:2/24:0)*	Lipid	Sphingomyelins	47153	LC/MS Pos Late	100005986	3033	813.684	94359-13-4	24846874		HMDB12107	1.152	0.9779	1.1255	1.1733	1.0825	1.0209	1.2961	0.8624	0.9913	0.9883	1.3387	1.0087	1.0715	1.2522	0.9663	1.1291	1.0786	0.6896	0.9546	0.928	0.6941	0.9247	0.79	0.7638
2566	sphingomyelin (d18:2/16:0, d18:1/16:1)*	Lipid	Sphingomyelins	42459	LC/MS Pos Late	100004329	2002	701.559						1.0132	0.9517	1.0582	1.0887	1.0528	1.1204	1.0884	0.9653	1.0006	0.889	1.3178	0.9603	0.9994	1.1878	1.1148	1.1259	1.2317	0.8874	0.7609	0.792	0.7954	0.7426	0.7868	0.9226
2577	sphingomyelin (d18:2/23:0, d18:1/23:1, d17:1/24:1)*	Lipid	Sphingomyelins	52435	LC/MS Pos Late	100008956	2845	799.669						1.1644	0.9665	1.1991	1.1659	1.1353	1.0072	1.3961	0.9068	0.9627	0.9906	1.4303	0.9928	1.1421	1.3799	0.9852	1.1766	1.1245	0.6898	1.0838	0.9785	0.7853	0.9619	0.8127	0.8319
2579	sphingomyelin (d18:2/24:1, d18:1/24:2)*	Lipid	Sphingomyelins	52437	LC/MS Pos Late	100008957	2635	811.669						0.9896	1.0324	0.9443	1.0593	0.916	0.9943	1.1721	0.9553	1.0057	0.8939	1.2174	1.0962	0.9494	1.0708	1.0173	1.1543	1.3286	0.8736	0.8878	0.9026	0.8424	0.9699	1.0246	1.0392
2581	sphingosine	Lipid	Sphingosines	17747	LC/MS Pos Late	297	1393	300.29	123-78-4	5353955	4510275	C00319	HMDB00252	1.3517	1.4018	1.3338	1.6519	1.1918	1.2274	0.5746	0.5661	0.585	0.4997	0.5478	0.432	1.2331	1.1722	1.2712	1.1994	1.7054	1.349	0.6677	0.6199	0.754	0.7479	0.7848	0.8278
1216	stearate (18:0)	Lipid	Long Chain Fatty Acid	1358	LC/MS Neg	439	5872	283.264	57-11-4	5281	5091	C01530	HMDB00827	1.4005	1.0181	0.8321	1.3899	0.8421	0.8669	1.7779	1.1389	0.9968	0.8078	1.1375	0.7525	1.0023	1.04	0.9977	0.7188	0.9578	0.9303	1.0517	1.4689	1.0054	0.9193	1.027	0.7908
2554	stearoyl sphingomyelin (d18:1/18:0)	Lipid	Sphingomyelins	19503	LC/MS Pos Late	1538	2400	731.606	85187-10-6;85187-10-6	6453725	4956085	C00550	HMDB01348	1.3871	1.1666	0.9921	1.05	0.9503	0.9262	1.5452	1.0079	0.9575	0.8734	1.1793	0.9131	1.5495	1.8364	0.8182	1.0409	1.0806	0.6527	1.5039	1.366	0.6394	0.8233	0.7475	0.7482
4814	sulfate*	Xenobiotics	Chemical	46960	LC/MS Neg	100002528	616	96.9601	14808-79-8	1118	1086	C00059	HMDB01448	1.0913	0.8145	0.739	0.9263	0.9309	0.9775	1.1143	0.792	0.6776	0.5821	1.2715	0.777	1.2261	1.4114	0.8906	0.8521	1.2098	1.0503	0.9938	1.3376	1.0062	1.2676	1.0849	1.2244
364	taurine	Amino Acid	Methionine, Cysteine, SAM and Taurine Metabolism	2125	LC/MS Neg	512	690	124.007	107-35-7	1123	1091	C00245	HMDB00251	0.4284	1.0143	0.9857	0.918	0.767	0.6776	1.3724	1.1749	1.6565	1.4812	1.963	1.2966	0.5366	0.804	0.6097	0.7796	0.7934	0.7992	1.5849	1.1882	0.8745	1.2179	1.1605	1.1384
3712	thiamin (Vitamin B1)	Cofactors and Vitamins	Thiamine Metabolism	5341	LC/MS Pos Early	873	3050	265.112	59-43-8	1130		C00378	HMDB00235	0.7543	0.4993	1.5322	0.5244	0.7475	1.0495	1.4571	1.2335	1.5398	1.2691	1.7495	0.9156	0.4741	0.9842	0.4405	0.5157	0.6618	0.4087	2.2918	2.0031	0.7496	1.2434	1.3514	1.0158
4953	thioproline	Xenobiotics	Chemical	53231	LC/MS Pos Early	100009232	1250	134.027	34592-47-4	93176	84120			1.4483	0.9814	1.2259	1.1722	1.2823	1.0977	1.2591	0.7056	1.0186	0.6252	1.1758	0.7418	1.6158	1.319	0.8793	1.0547	1.5243	0.7114	0.6807	0.8361	0.7195	0.8596	0.7318	0.8028
16	threonine	Amino Acid	Glycine, Serine and Threonine Metabolism	1284	LC/MS Pos Early	564	1514	120.066	72-19-5	6288	6051	C00188	HMDB00167	1.1201	1.0248	1.3732	1.2372	1.1259	1.0915	1.0028	0.973	1.3607	0.9574	1.2554	0.8299	1.1458	1.0097	0.7662	0.9972	1.1512	0.62	0.5453	0.5564	0.4738	0.6691	0.5463	0.6363
794	threonylphenylalanine	Peptide	Dipeptide	31530	LC/MS Pos Early	100001125	3077	267.134	16875-27-7	4099799	3313819		HMDB29068	0.8098	1	1.6661	1.3967	1.3901	0.6861	1.1916	1.7827	0.9614	0.4125	1.5321	0.9779	1.9312	0.2781	1.3102	0.6126	3.899	0.2781	0.3726	0.2781	0.2781	1.8467	0.5496	0.514
3583	thymidine	Nucleotide	Pyrimidine Metabolism, Thymine containing	2183	LC/MS Neg	872	1963.7	241.083	50-89-5	5789	5585	C00214	HMDB00273	1.0002	0.9202	1.1773	1.19	1.042	1.4188	0.5784	0.9551	0.9462	1.1606	0.7837	1.1638	1.804	0.5692	2.4	1.4822	2.6948	0.2897	0.5742	0.5098	0.3738	0.9998	1.0831	0.6084
3579	thymidine 5'-monophosphate	Nucleotide	Pyrimidine Metabolism, Thymine containing	12023	LC/MS Neg	1248	883	321.049	33430-62-5	9700	10239189	C00364	HMDB01227	1.277	0.9618	1.5061	1.6354	1.0382	1.5885	0.5527	0.6667	0.4331	1.0688	0.3416	0.8577	2.8585	1.1444	3.0132	2.0104	2.5513	0.6346	0.5749	0.6018	0.4154	0.5753	1.2524	0.5764
397	trans-4-hydroxyproline	Amino Acid	Urea cycle; Arginine and Proline Metabolism	32306	LC/MS Pos Early	1001	1064	132.065	51-35-4	5810	5605	C01157	HMDB00725	0.6303	1.3604	1.1172	1.2651	1.0642	0.8797	0.8547	0.755	1.2968	0.9629	1.1061	0.9796	0.647	0.8762	1.0016	1.1511	1.1917	1.2865	0.9715	0.7749	0.9984	1.1216	0.9332	1.4614
2556	tricosanoyl sphingomyelin (d18:1/23:0)*	Lipid	Sphingomyelins	52436	LC/MS Pos Late	100008955	3200	801.684					HMDB12105	1.0302	1.0712	0.9767	1.062	1.0525	1.0229	1.1551	0.9987	0.9536	0.8617	1.2867	0.9883	0.959	1.2494	1.1259	1.1311	1.2519	0.9108	1.0013	0.9165	0.8566	0.85	0.8612	0.954
211	tryptophan	Amino Acid	Tryptophan Metabolism	54	LC/MS Pos Early	565	2986	205.097	73-22-3	6305	6066	C00078	HMDB00929	1.1664	1.2602	1.7091	1.5906	1.5202	1.1396	1.3659	0.9705	1.7205	0.9519	1.8034	1.0295	0.8975	0.6725	0.5828	0.8491	1.6838	0.349	0.6797	0.5921	0.4031	1.1163	0.4929	0.6798
136	tyrosine	Amino Acid	Tyrosine Metabolism	1299	LC/MS Pos Early	815	2430	182.081	60-18-4	6057	5833	C00082	HMDB00158	1.4701	1.2803	1.3923	1.6747	1.1809	1.0906	1.1905	0.9438	1.711	0.9122	1.8254	0.9987	1.0013	1.116	0.5829	0.9328	1.6124	0.4683	0.4801	0.5721	0.3065	0.8993	0.3683	0.388
820	tyrosylglycine	Peptide	Dipeptide	41375	LC/MS Pos Early	100003598	2439	239.103	673-05-5	259323	227627		HMDB29105	1.2705	0.7587	1.6003	1.0776	1.1509	0.9224	0.9053	0.4305	1.3509	0.4305	0.6809	0.4305	3.4341	0.5629	0.7981	0.4305	2.3644	0.4305	0.4305	0.4305	0.4305	0.4305	0.4305	0.4305
1102	UDP-glucose/UDP-galactose	Carbohydrate	Nucleotide Sugar	38670	LC/MS Neg	100002997	645	565.05				C00029	HMDB00286	0.4769	1.3928	1.2464	0.9629	0.9869	1.0555	1	0.7767	0.9692	0.8849	1.4107	1.238	0.4769	0.8456	1.0995	0.8246	1.2768	1.148	0.9432	0.686	1.0503	1.2819	0.8308	1.2312
1104	UDP-glucuronate	Carbohydrate	Nucleotide Sugar	2763	LC/MS Neg	1097	588	579.027	28053-08-9;63700-19-6	17473	16522	C00167	HMDB00935	0.4905	1.0197	0.9382	1.3133	0.7718	0.6476	0.9834	1.7018	0.9304	1.1562	1.1117	1.0166	0.4405	0.824	0.6531	0.6546	0.9583	0.8898	2.0988	2.0101	1.0632	1.6009	1.4042	1.5708
1110	UDP-N-acetylglucosamine/galactosamine	Carbohydrate	Nucleotide Sugar	46148	LC/MS Neg	100002957	646	606.074						0.3434	0.7921	0.5562	0.7134	0.6977	0.656	1.4559	1.5402	1.0983	1.2527	1.4549	1.1079	0.2487	0.5182	0.75	0.5213	0.5854	0.9752	1.426	1.3743	1.2135	1.4261	1.0248	1.245
3533	uracil	Nucleotide	Pyrimidine Metabolism, Uracil containing	605	LC/MS Pos Early	825	827	113.035	66-22-8	1174	1141	C00106	HMDB00300	0.2083	1.1195	0.8143	0.5958	0.8029	0.3868	2.0763	1.6559	3.812	2.926	2.7489	1.9612	0.2083	0.2083	0.3538	0.3028	0.5691	0.3044	1.1568	0.8805	0.8391	1.8107	1.141	1.447
3449	urate	Nucleotide	Purine Metabolism, (Hypo)Xanthine/Inosine containing	1604	LC/MS Neg	1134	757.1	167.021	69-93-2;120K5305	1175		C00366	HMDB00289	2.2856	1.9442	2.8241	2.0701	1.889	2.3558	0.1345	0.105	0.1575	0.1297	0.1224	0.105	1.0017	2.1801	1.1901	1.9512	1	1.334	0.5877	0.3329	0.2187	0.1581	0.2995	0.2651
373	urea	Amino Acid	Urea cycle; Arginine and Proline Metabolism	1670	LC/MS Pos Early	533	700	121.072	57-13-6	1176	1143	C00086	HMDB00294	1.0842	1.1358	0.7681	0.8988	0.7007	0.9191	1.4002	0.938	1.012	1.0292	1.8976	0.9604	0.8367	1.2527	1.0594	0.6631	0.8509	0.8649	0.988	1.1643	1.0931	1.0468	0.9143	1.1503
3532	uridine	Nucleotide	Pyrimidine Metabolism, Uracil containing	606	LC/MS Neg	535	1457.6	243.062	58-96-8	6029	5807	C00299	HMDB00296	0.7996	1.6143	1.6094	1.6739	1.4415	0.8484	1.0899	0.9592	1.5913	1.1997	1.6519	1.1998	1.0286	0.8	1.1611	0.7977	1.7177	0.4937	0.9351	0.8265	0.6882	0.9714	0.7579	0.7603
3529	uridine 3'-monophosphate (3'-UMP)	Nucleotide	Pyrimidine Metabolism, Uracil containing	39764	LC/MS Neg	106	750	323.029	35170-0-7;35170-03-7	101543	91753	C01368		1.3002	1.1619	0.9902	1.1217	0.8612	0.7195	1.0098	1.2707	0.6762	1.0917	0.5483	1.0625	1.3641	0.6276	1.3457	0.8706	1.5475	0.3279	0.6318	0.5764	0.8766	1.1431	1.0573	0.6321
3526	uridine 5'-diphosphate (UDP)	Nucleotide	Pyrimidine Metabolism, Uracil containing	5345	LC/MS Neg	870	599.5	402.995	21931-53-3	6031	5809	C00015	HMDB00295	0.917	0.8828	1.0672	1.1391	0.8157	0.8517	1.1602	1.4541	0.799	0.8805	0.9985	1.0555	0.9686	1.0528	1.0992	1.0015	1.2392	1.5454	1.0579	1.152	0.8794	0.493	0.8914	0.8651
3527	uridine 5'-monophosphate (UMP)	Nucleotide	Pyrimidine Metabolism, Uracil containing	2856	LC/MS Neg	869	627	323.029	3387-36-8	6030	1399139	C00105	HMDB00288	0.5801	1.3449	1.5374	1.1855	1.0004	0.9735	1.2514	1.5107	1.5384	1.5896	1.4423	1.1711	0.5671	0.9405	0.93	1.0163	1.0505	0.9814	0.9996	0.6318	0.7724	0.8395	0.8165	0.8309
318	valine	Amino Acid	Leucine, Isoleucine and Valine Metabolism	1649	LC/MS Pos Early	566	2479	118.086	72-18-4	6287	6050	C00183	HMDB00883	1.4665	1.1614	1.5497	1.436	1.4564	1.1799	1.0353	0.8575	1.5565	0.7901	1.3688	0.8014	1.5103	0.9647	0.6503	1.0618	1.3088	0.4407	0.4301	0.5593	0.2275	0.7301	0.3238	0.5459
836	valylglutamine	Peptide	Dipeptide	42079	LC/MS Pos Early	100003640	2295	246.145	42854-54-6	5253209	4419671		HMDB29125	1.411	1.6217	2.7054	2.1735	2.3772	0.8962	1.0586	0.8513	1.9808	0.443	1.8911	0.5038	4.0743	0.8041	1.0043	0.9957	5.0283	0.1661	0.2526	0.1482	0.1141	1.0094	0.0939	0.1132
837	valylglycine	Peptide	Dipeptide	40475	LC/MS Pos Early	100003641	2444	175.108	686-43-1	136487	120256		HMDB29127	1.4194	1.1838	1.9232	1.6941	1.8378	1.1414	1.0746	0.7584	1.6109	0.4493	1.3594	0.6555	2.1583	0.9465	0.972	1.028	2.0454	0.135	0.2032	0.1577	0.1217	0.6004	0.1525	0.0714
840	valylleucine	Peptide	Dipeptide	39994	LC/MS Pos Early	100003210	3138	231.17	22906-55-4	352039	312586		HMDB29131	1.4749	1.6589	2.8906	2.24	1.9806	0.7775	1.1549	0.9683	1.7493	0.3015	2.095	0.5998	2.5236	0.4586	1.0317	0.7475	6.4369	0.1594	0.3598	0.1914	0.159	1.2832	0.2763	0.1777
3441	xanthine	Nucleotide	Purine Metabolism, (Hypo)Xanthine/Inosine containing	3147	LC/MS Pos Early	1004	1032	153.041	69-89-6	1188	1151	C00385	HMDB00292	1.1539	1.8374	1.824	1.8428	1.6634	1.3753	0.8718	0.802	1	0.9821	0.9366	0.8346	0.901	1	1.0822	1.2828	1.7607	0.6752	1.0453	0.7843	0.6211	1.1524	0.9601	0.9897
3443	xanthosine	Nucleotide	Purine Metabolism, (Hypo)Xanthine/Inosine containing	15136	LC/MS Neg	100000299	1075	283.068	146-80-5	64959	58484	C01762	HMDB00299	0.4895	2.5183	2.5889	2.1043	1.919	0.9226	1.0138	0.9862	3.8435	1.4344	2.1045	0.9501	0.2109	0.4186	0.6245	0.9217	2.2998	0.3101	1.3281	0.7837	0.4343	1.5267	0.8127	1.1683
